# Supplementary material for: Gut microbiome and major depressive disorder: insights from two-sample Mendelian randomization
Source: BMC Psychiatry. 2024 Jul 8;24:493. doi: 10.1186/s12888-024-05942-6 (PMC11232322; doi:10.1186/s12888-024-05942-6)
Supplement: Supplementary file 2 — Supplementary Material 2 [file 12888_2024_5942_MOESM2_ESM.xlsx]

## Sheet: S1
Supplementary Table 1. Causal effects of the gut microbiome on MDD.
b: MR estimate; CI: confidence interval; Egger_intercept: intercept of MR-Egger intercept analysis; I2: I2 statistics of heterogeneity; IVW: inverse variance weighted; MDD: major depressive disorder; N_IV: number of instrumental variables; OR: odds ratio; P_pleiotropy: P value of MR-Egger intercept analysis; P: P value; Q_P: P value of heterogeneity analysis; se: standard error; WM: weighted medi…
Exposure	Outcome	Source	Method	b (se)	OR [95%CI]	N_IV	P_IV	Q_P	I2	Egger_intercept	P_pleiotropy	P
Class Actinobacteria	MDD	Dutch	MR-Egger	-0.189 (0.062)	0.83 [0.73-0.93]	16	1e-05	0.162	0.214	0.019	0.00555	0.00833
Genus Parasutterella	MDD	Dutch	MR-Egger	-0.139 (0.049)	0.87 [0.79-0.96]	12	1e-05	0.259	0.113	0.02	0.013	0.017
Genus Alistipes	MDD	MibioGen	MR-Egger	-0.210 (0.096)	0.81 [0.67-0.98]	14	1e-05	0.42	-0.055	0.015	0.02	0.049
Family Peptostreptococcaceae	MDD	MibioGen	MR-Egger	-0.055 (0.037)	0.95 [0.88-1.02]	13	1e-05	0.536	-0.207	0.007	0.032	0.167
Genus Erysipelotrichaceae noname	MDD	Dutch	MR-Egger	-0.092 (0.038)	0.91 [0.85-0.98]	11	1e-05	0.366	-0.019	0.015	0.035	0.038
Species Ruminococcus obeum	MDD	Dutch	MR-Egger	-0.092 (0.042)	0.91 [0.84-0.99]	13	1e-05	0.861	-0.943	0.011	0.037	0.049
Genus Lactococcus	MDD	MibioGen	MR-Egger	-0.185 (0.066)	0.83 [0.73-0.95]	9	1e-05	0.105	0.325	0.022	0.038	0.027
Genus Peptococcus	MDD	MibioGen	MR-Egger	0.118 (0.045)	1.13 [1.03-1.23]	12	1e-05	0.461	-0.126	-0.013	0.044	0.027
Genus Ruminococcusgnavusgroup	MDD	MibioGen	MR-Egger	0.148 (0.058)	1.16 [1.03-1.30]	11	1e-05	0.983	-3.14	-0.014	0.046	0.031
Family Defluviitaleaceae	MDD	MibioGen	MR-Egger	0.099 (0.050)	1.10 [1.00-1.22]	11	1e-05	0.383	-0.041	-0.012	0.047	0.076
Species Roseburia hominis	MDD	Dutch	MR-Egger	-0.442 (0.175)	0.64 [0.46-0.91]	7	1e-05	0.264	0.071	0.042	0.049	0.053
Species Lactobacillus delbrueckii	MDD	Dutch	MR-Egger	0.046 (0.018)	1.05 [1.01-1.09]	16	1e-05	0.81	-0.609	-0.009	0.06	0.023
Species Lachnospiraceae bacterium 7 1 58FAA	MDD	Dutch	MR-Egger	0.155 (0.071)	1.17 [1.02-1.34]	11	1e-05	0.899	-1.39	-0.016	0.061	0.055
Species Parasutterella excrementihominis	MDD	Dutch	MR-Egger	-0.109 (0.058)	0.90 [0.80-1.00]	12	1e-05	0.174	0.213	0.015	0.066	0.09
Genus Ruminococcus	MDD	Dutch	MR-Egger	-0.173 (0.086)	0.84 [0.71-0.99]	8	1e-05	0.823	-1.42	0.02	0.07	0.09
Genus Ruminiclostridium5	MDD	MibioGen	MR-Egger	-0.152 (0.090)	0.86 [0.72-1.03]	11	1e-05	0.678	-0.513	0.011	0.075	0.127
Genus Intestinibacter	MDD	MibioGen	MR-Egger	-0.145 (0.066)	0.87 [0.76-0.98]	15	1e-05	0.045	0.384	0.01	0.078	0.046
Family FamilyXI	MDD	MibioGen	MR-Egger	-0.150 (0.071)	0.86 [0.75-0.99]	8	1e-05	0.358	-0.058	0.02	0.079	0.079
Genus Adlercreutzia	MDD	MibioGen	MR-Egger	0.176 (0.080)	1.19 [1.02-1.40]	8	1e-05	0.561	-0.438	-0.015	0.08	0.07
Family Lactobacillaceae	MDD	MibioGen	MR-Egger	0.120 (0.048)	1.13 [1.03-1.24]	7	1e-05	0.593	-0.619	-0.011	0.094	0.054
Species Bifidobacterium adolescentis	MDD	Dutch	MR-Egger	-0.128 (0.054)	0.88 [0.79-0.98]	11	1e-05	0.561	-0.292	0.01	0.097	0.042
Genus RuminococcaceaeUCG011	MDD	MibioGen	MR-Egger	0.161 (0.073)	1.17 [1.02-1.35]	8	1e-05	0.137	0.279	-0.019	0.099	0.07
Species Butyrivibrio crossotus	MDD	Dutch	MR-Egger	-0.054 (0.026)	0.95 [0.90-1.00]	10	1e-05	0.189	0.199	0.012	0.101	0.072
Species Eubacterium rectale	MDD	Dutch	MR-Egger	-0.152 (0.083)	0.86 [0.73-1.01]	9	1e-05	0.444	-0.167	0.014	0.102	0.112
Genus Dialister	MDD	MibioGen	MR-Egger	0.173 (0.110)	1.19 [0.96-1.47]	11	1e-05	0.016	0.507	-0.015	0.103	0.149
Genus Prevotella	MDD	Dutch	MR-Egger	-0.128 (0.066)	0.88 [0.77-1.00]	6	1e-05	0.999	-65.5	0.016	0.104	0.123
Genus Methanobrevibacter	MDD	MibioGen	MR-Egger	-0.102 (0.048)	0.90 [0.82-0.99]	6	1e-05	0.847	-2.61	0.015	0.104	0.102
Family Peptococcaceae	MDD	MibioGen	MR-Egger	0.040 (0.041)	1.04 [0.96-1.13]	9	1e-05	0.362	-0.042	-0.007	0.109	0.361
Genus Lactobacillus	MDD	MibioGen	MR-Egger	0.084 (0.052)	1.09 [0.98-1.20]	8	1e-05	0.486	-0.281	-0.01	0.114	0.157
Genus Intestinimonas	MDD	MibioGen	MR-Egger	-0.050 (0.046)	0.95 [0.87-1.04]	17	1e-05	0.02	0.434	0.007	0.118	0.298
Genus Bilophila	MDD	Dutch	MR-Egger	-0.202 (0.134)	0.82 [0.63-1.06]	5	1e-05	0.91	-6.42	0.026	0.12	0.228
Species Bacteroides stercoris	MDD	Dutch	MR-Egger	-0.426 (0.225)	0.65 [0.42-1.02]	7	1e-05	0.023	0.541	0.043	0.12	0.118
Genus LachnospiraceaeUCG010	MDD	MibioGen	MR-Egger	0.099 (0.050)	1.10 [1.00-1.22]	9	1e-05	0.359	-0.037	-0.007	0.12	0.087
Family Bifidobacteriaceae	MDD	Dutch	MR-Egger	0.152 (0.057)	1.16 [1.04-1.30]	4	1e-05	0.806	-5.97	-0.03	0.123	0.116
Genus Rothia	MDD	Dutch	MR-Egger	0.153 (0.057)	1.17 [1.04-1.30]	4	1e-05	0.813	-6.26	-0.03	0.123	0.116
Species Parabacteroides johnsonii	MDD	Dutch	MR-Egger	-0.071 (0.040)	0.93 [0.86-1.01]	9	1e-05	0.225	0.149	0.017	0.125	0.121
Genus Turicibacter	MDD	MibioGen	MR-Egger	0.131 (0.070)	1.14 [0.99-1.31]	10	1e-05	0.386	-0.059	-0.012	0.128	0.097
Genus Eubacterium	MDD	Dutch	MR-Egger	0.172 (0.098)	1.19 [0.98-1.44]	6	1e-05	0.309	-0.043	-0.017	0.129	0.153
Family Eubacteriaceae	MDD	Dutch	MR-Egger	0.171 (0.098)	1.19 [0.98-1.44]	6	1e-05	0.307	-0.039	-0.017	0.13	0.154
Genus Faecalibacterium	MDD	MibioGen	MR-Egger	0.081 (0.036)	1.08 [1.01-1.16]	10	1e-05	0.867	-1.31	-0.006	0.135	0.056
Class Erysipelotrichia	MDD	Dutch	MR-Egger	0.112 (0.080)	1.12 [0.96-1.31]	7	1e-05	0.063	0.428	-0.014	0.137	0.219
Order Clostridiales	MDD	Dutch	MR-Egger	0.112 (0.080)	1.12 [0.96-1.31]	7	1e-05	0.063	0.427	-0.014	0.137	0.219
Species Paraprevotella clara	MDD	Dutch	MR-Egger	0.055 (0.039)	1.06 [0.98-1.14]	13	1e-05	0.384	-0.023	-0.01	0.137	0.19
Genus Butyrivibrio	MDD	Dutch	MR-Egger	-0.045 (0.025)	0.96 [0.91-1.00]	9	1e-05	0.426	-0.138	0.01	0.139	0.115
Genus Veillonella	MDD	MibioGen	MR-Egger	-0.252 (0.160)	0.78 [0.57-1.06]	7	1e-05	0.914	-3.02	0.022	0.139	0.177
Family Veillonellaceae	MDD	MibioGen	MR-Egger	0.053 (0.037)	1.05 [0.98-1.13]	19	1e-05	0.066	0.321	-0.004	0.143	0.175
Genus LachnospiraceaeUCG001	MDD	MibioGen	MR-Egger	0.122 (0.073)	1.13 [0.98-1.30]	11	1e-05	0.367	-0.02	-0.01	0.144	0.128
Genus LachnospiraceaeFCS020group	MDD	MibioGen	MR-Egger	0.051 (0.041)	1.05 [0.97-1.14]	12	1e-05	0.711	-0.538	-0.005	0.149	0.248
Species Lachnospiraceae bacterium 8 1 57FAA	MDD	Dutch	MR-Egger	-0.039 (0.027)	0.96 [0.91-1.01]	16	1e-05	0.081	0.315	0.008	0.159	0.177
Genus RuminococcaceaeUCG004	MDD	MibioGen	MR-Egger	-0.233 (0.142)	0.79 [0.60-1.05]	9	1e-05	0.027	0.495	0.018	0.164	0.145
Species Bacteroides caccae	MDD	Dutch	MR-Egger	-0.069 (0.048)	0.93 [0.85-1.03]	9	1e-05	0.324	0.012	0.009	0.166	0.192
Species Prevotella copri	MDD	Dutch	MR-Egger	-0.068 (0.049)	0.93 [0.85-1.03]	13	1e-05	0.862	-0.947	0.008	0.168	0.19
Species Burkholderiales bacterium 1 1 47	MDD	Dutch	MR-Egger	0.089 (0.066)	1.09 [0.96-1.24]	11	1e-05	0.073	0.363	-0.015	0.17	0.211
Family Burkholderiales noname	MDD	Dutch	MR-Egger	0.088 (0.066)	1.09 [0.96-1.24]	11	1e-05	0.072	0.365	-0.015	0.174	0.216
Species Alistipes finegoldii	MDD	Dutch	MR-Egger	0.147 (0.100)	1.16 [0.95-1.41]	9	1e-05	0.098	0.338	-0.016	0.175	0.187
Genus Phascolarctobacterium	MDD	MibioGen	MR-Egger	-0.126 (0.081)	0.88 [0.75-1.03]	10	1e-05	0.853	-1.22	0.011	0.176	0.158
Genus Burkholderiales noname	MDD	Dutch	MR-Egger	0.087 (0.066)	1.09 [0.96-1.24]	11	1e-05	0.07	0.368	-0.015	0.18	0.222
Species Dialister invisus	MDD	Dutch	MR-Egger	0.071 (0.062)	1.07 [0.95-1.21]	5	1e-05	0.612	-1.21	-0.018	0.18	0.335
Genus Prevotella9	MDD	MibioGen	MR-Egger	-0.093 (0.052)	0.91 [0.82-1.01]	13	1e-05	0.957	-1.74	0.007	0.18	0.098
Genus CandidatusSoleaferrea	MDD	MibioGen	MR-Egger	0.235 (0.154)	1.27 [0.94-1.71]	9	1e-05	0.548	-0.348	-0.021	0.182	0.171
Family Enterobacteriaceae	MDD	Dutch	MR-Egger	0.101 (0.057)	1.11 [0.99-1.24]	5	1e-05	0.196	0.146	-0.015	0.183	0.178
Order Enterobacteriales	MDD	Dutch	MR-Egger	0.101 (0.057)	1.11 [0.99-1.24]	5	1e-05	0.196	0.146	-0.015	0.183	0.178
Species Holdemania unclassified	MDD	Dutch	MR-Egger	0.062 (0.042)	1.06 [0.98-1.16]	11	1e-05	0.388	-0.047	-0.01	0.184	0.173
Species Phascolarctobacterium succinatutens	MDD	Dutch	MR-Egger	-0.063 (0.053)	0.94 [0.85-1.04]	8	1e-05	0.012	0.574	0.016	0.19	0.284
Species Eubacterium eligens	MDD	Dutch	MR-Egger	0.083 (0.057)	1.09 [0.97-1.21]	13	1e-05	0.632	-0.349	-0.01	0.192	0.175
Genus Phascolarctobacterium	MDD	Dutch	MR-Egger	-0.062 (0.054)	0.94 [0.85-1.04]	8	1e-05	0.011	0.578	0.015	0.197	0.294
Genus ErysipelotrichaceaeUCG003	MDD	MibioGen	MR-Egger	0.022 (0.041)	1.02 [0.94-1.11]	16	1e-05	0.88	-0.835	-0.005	0.201	0.593
Species Paraprevotella unclassified	MDD	Dutch	MR-Egger	0.178 (0.122)	1.19 [0.94-1.52]	9	1e-05	0.107	0.322	-0.02	0.202	0.189
Genus Ruminococcus2	MDD	MibioGen	MR-Egger	-0.031 (0.045)	0.97 [0.89-1.06]	14	1e-05	0.948	-1.46	0.005	0.202	0.5
Species Odoribacter splanchnicus	MDD	Dutch	MR-Egger	0.088 (0.056)	1.09 [0.98-1.22]	13	1e-05	0.147	0.243	-0.008	0.203	0.149
Family Bacteroidaceae	MDD	MibioGen	MR-Egger	-0.159 (0.126)	0.85 [0.67-1.09]	8	1e-05	0.543	-0.399	0.012	0.204	0.255
Genus Bacteroides	MDD	MibioGen	MR-Egger	-0.159 (0.126)	0.85 [0.67-1.09]	8	1e-05	0.543	-0.399	0.012	0.204	0.255
Genus Coprococcus2	MDD	MibioGen	MR-Egger	-0.286 (0.217)	0.75 [0.49-1.15]	8	1e-05	0.1	0.342	0.022	0.209	0.236
Family Oxalobacteraceae	MDD	Dutch	MR-Egger	0.081 (0.047)	1.08 [0.99-1.19]	9	1e-05	0.692	-0.689	-0.01	0.21	0.129
Genus Eubacteriumfissicatenagroup	MDD	MibioGen	MR-Egger	0.115 (0.066)	1.12 [0.99-1.28]	8	1e-05	0.291	0.046	-0.012	0.211	0.132
Species Oxalobacter formigenes	MDD	Dutch	MR-Egger	0.080 (0.047)	1.08 [0.99-1.19]	9	1e-05	0.688	-0.677	-0.01	0.213	0.131
Genus Streptococcus	MDD	MibioGen	MR-Egger	-0.149 (0.114)	0.86 [0.69-1.08]	16	1e-05	5.06e-06	0.703	0.011	0.213	0.214
Species Bacteroides uniformis	MDD	Dutch	MR-Egger	-0.136 (0.101)	0.87 [0.72-1.06]	7	1e-05	0.242	0.107	0.014	0.218	0.236
Phylum Proteobacteria	MDD	Dutch	MR-Egger	0.107 (0.082)	1.11 [0.95-1.31]	11	1e-05	0.021	0.487	-0.011	0.22	0.228
Genus Pseudoflavonifractor	MDD	Dutch	MR-Egger	0.082 (0.080)	1.09 [0.93-1.27]	9	1e-05	0.077	0.376	-0.014	0.224	0.34
Species Parabacteroides goldsteinii	MDD	Dutch	MR-Egger	-0.123 (0.098)	0.88 [0.73-1.07]	6	1e-05	0.04	0.501	0.027	0.224	0.278
Phylum Lentisphaerae	MDD	MibioGen	MR-Egger	0.063 (0.054)	1.07 [0.96-1.18]	8	1e-05	0.206	0.174	-0.011	0.225	0.286
Class Bacteroidia	MDD	Dutch	MR-Egger	-0.146 (0.088)	0.86 [0.73-1.03]	9	1e-05	0.325	0.01	0.012	0.232	0.14
Phylum Actinobacteria	MDD	Dutch	MR-Egger	-0.146 (0.088)	0.86 [0.73-1.03]	9	1e-05	0.325	0.01	0.012	0.232	0.14
Class Deltaproteobacteria	MDD	MibioGen	MR-Egger	-0.091 (0.066)	0.91 [0.80-1.04]	13	1e-05	0.053	0.384	0.006	0.237	0.191
Genus Ruminococcusgauvreauiigroup	MDD	MibioGen	MR-Egger	-0.091 (0.096)	0.91 [0.76-1.10]	11	1e-05	0.335	0.019	0.008	0.238	0.37
Genus Oxalobacter	MDD	Dutch	MR-Egger	0.079 (0.047)	1.08 [0.99-1.19]	10	1e-05	0.633	-0.469	-0.009	0.24	0.132
Genus Flavonifractor	MDD	MibioGen	MR-Egger	-0.176 (0.100)	0.84 [0.69-1.02]	5	1e-05	0.8	-2.98	0.012	0.242	0.179
Genus Odoribacter	MDD	Dutch	MR-Egger	0.077 (0.078)	1.08 [0.93-1.26]	10	1e-05	0.111	0.309	-0.01	0.246	0.352
Species Paraprevotella xylaniphila	MDD	Dutch	MR-Egger	-0.059 (0.040)	0.94 [0.87-1.02]	10	1e-05	0.694	-0.614	0.009	0.248	0.172
Family Rikenellaceae	MDD	MibioGen	MR-Egger	-0.111 (0.096)	0.89 [0.74-1.08]	18	1e-05	3.25e-05	0.653	0.008	0.248	0.263
Species Escherichia coli	MDD	Dutch	MR-Egger	-0.064 (0.045)	0.94 [0.86-1.02]	12	1e-05	0.237	0.138	0.007	0.252	0.187
Class Methanobacteria	MDD	MibioGen	MR-Egger	-0.053 (0.042)	0.95 [0.87-1.03]	10	1e-05	0.843	-1.17	0.008	0.254	0.242
Family Methanobacteriaceae	MDD	MibioGen	MR-Egger	-0.053 (0.042)	0.95 [0.87-1.03]	10	1e-05	0.843	-1.17	0.008	0.254	0.242
Order Methanobacteriales	MDD	MibioGen	MR-Egger	-0.053 (0.042)	0.95 [0.87-1.03]	10	1e-05	0.843	-1.17	0.008	0.254	0.242
Genus Allisonella	MDD	MibioGen	MR-Egger	-0.168 (0.150)	0.85 [0.63-1.13]	8	1e-05	0.000138	0.742	0.027	0.255	0.304
Genus RuminococcaceaeUCG014	MDD	MibioGen	MR-Egger	0.108 (0.087)	1.11 [0.94-1.32]	12	1e-05	0.000737	0.638	-0.008	0.256	0.242
Genus Lachnoclostridium	MDD	MibioGen	MR-Egger	-0.102 (0.100)	0.90 [0.74-1.10]	12	1e-05	0.067	0.365	0.008	0.257	0.332
Genus Butyricimonas	MDD	MibioGen	MR-Egger	-0.042 (0.056)	0.96 [0.86-1.07]	13	1e-05	0.263	0.11	0.006	0.26	0.468
Genus LachnospiraceaeNC2004group	MDD	MibioGen	MR-Egger	-0.068 (0.061)	0.93 [0.83-1.05]	9	1e-05	0.414	-0.12	0.008	0.267	0.298
Genus Haemophilus	MDD	Dutch	MR-Egger	-0.127 (0.092)	0.88 [0.74-1.06]	5	1e-05	0.897	-5.69	0.024	0.269	0.263
Phylum Firmicutes	MDD	Dutch	MR-Egger	0.095 (0.075)	1.10 [0.95-1.27]	6	1e-05	0.231	0.107	-0.01	0.274	0.278
Class Lentisphaeria	MDD	MibioGen	MR-Egger	0.062 (0.058)	1.06 [0.95-1.19]	7	1e-05	0.132	0.292	-0.011	0.276	0.335
Order Victivallales	MDD	MibioGen	MR-Egger	0.062 (0.058)	1.06 [0.95-1.19]	7	1e-05	0.132	0.292	-0.011	0.276	0.335
Species Alistipes sp AP11	MDD	Dutch	MR-Egger	-0.033 (0.038)	0.97 [0.90-1.04]	10	1e-05	0.838	-1.14	0.007	0.277	0.413
Species Haemophilus parainfluenzae	MDD	Dutch	MR-Egger	-0.092 (0.070)	0.91 [0.79-1.05]	6	1e-05	0.887	-3.37	0.018	0.281	0.259
Family Coriobacteriaceae	MDD	Dutch	MR-Egger	-0.104 (0.081)	0.90 [0.77-1.06]	11	1e-05	0.026	0.472	0.009	0.283	0.232
Order Bifidobacteriales	MDD	Dutch	MR-Egger	-0.104 (0.081)	0.90 [0.77-1.06]	11	1e-05	0.026	0.472	0.009	0.283	0.231
Class Negativicutes	MDD	Dutch	MR-Egger	-0.124 (0.080)	0.88 [0.76-1.03]	7	1e-05	0.086	0.378	0.013	0.284	0.18
Family Erysipelotrichaceae	MDD	Dutch	MR-Egger	-0.124 (0.080)	0.88 [0.76-1.03]	7	1e-05	0.086	0.378	0.013	0.284	0.18
Order Erysipelotrichales	MDD	Dutch	MR-Egger	-0.124 (0.080)	0.88 [0.76-1.03]	7	1e-05	0.086	0.378	0.013	0.284	0.18
Family Desulfovibrionaceae	MDD	MibioGen	MR-Egger	-0.093 (0.072)	0.91 [0.79-1.05]	10	1e-05	0.029	0.475	0.006	0.284	0.23
Genus Victivallis	MDD	MibioGen	MR-Egger	0.064 (0.072)	1.07 [0.93-1.23]	9	1e-05	0.687	-0.674	-0.011	0.29	0.401
Family Clostridiales noname	MDD	Dutch	MR-Egger	-0.041 (0.056)	0.96 [0.86-1.07]	8	1e-05	0.128	0.294	0.009	0.291	0.492
Class Coriobacteriia	MDD	MibioGen	MR-Egger	-0.099 (0.095)	0.91 [0.75-1.09]	12	1e-05	0.363	-0.00654	0.007	0.292	0.322
Family Coriobacteriaceae	MDD	MibioGen	MR-Egger	-0.099 (0.095)	0.91 [0.75-1.09]	12	1e-05	0.363	-0.00654	0.007	0.292	0.322
Order Coriobacteriales	MDD	MibioGen	MR-Egger	-0.099 (0.095)	0.91 [0.75-1.09]	12	1e-05	0.363	-0.00654	0.007	0.292	0.322
Family Ruminococcaceae	MDD	Dutch	MR-Egger	0.066 (0.069)	1.07 [0.93-1.22]	7	1e-05	0.659	-0.837	-0.008	0.296	0.383
Family Bifidobacteriaceae	MDD	MibioGen	MR-Egger	-0.105 (0.082)	0.90 [0.77-1.06]	11	1e-05	0.364	-0.017	0.006	0.296	0.23
Order Bifidobacteriales	MDD	MibioGen	MR-Egger	-0.105 (0.082)	0.90 [0.77-1.06]	11	1e-05	0.364	-0.017	0.006	0.296	0.23
Family Victivallaceae	MDD	MibioGen	MR-Egger	0.048 (0.044)	1.05 [0.96-1.14]	10	1e-05	0.911	-1.69	-0.007	0.298	0.304
Genus Oscillibacter	MDD	Dutch	MR-Egger	-0.068 (0.083)	0.93 [0.79-1.10]	9	1e-05	0.26	0.101	0.009	0.3	0.44
Genus RuminococcaceaeNK4A214group	MDD	MibioGen	MR-Egger	-0.092 (0.081)	0.91 [0.78-1.07]	12	1e-05	0.34	0.021	0.006	0.306	0.281
Order Desulfovibrionales	MDD	MibioGen	MR-Egger	-0.086 (0.065)	0.92 [0.81-1.04]	12	1e-05	0.048	0.402	0.005	0.306	0.218
Genus Eubacteriumhalliigroup	MDD	MibioGen	MR-Egger	0.062 (0.047)	1.06 [0.97-1.17]	16	1e-05	0.014	0.467	-0.004	0.309	0.208
Genus Dialister	MDD	Dutch	MR-Egger	-0.132 (0.115)	0.88 [0.70-1.10]	5	1e-05	0.106	0.346	0.021	0.31	0.335
Class Betaproteobacteria	MDD	Dutch	MR-Egger	0.058 (0.070)	1.06 [0.92-1.21]	6	1e-05	0.561	-0.679	-0.01	0.317	0.455
Order Selenomonadales	MDD	Dutch	MR-Egger	0.058 (0.070)	1.06 [0.92-1.21]	6	1e-05	0.562	-0.679	-0.01	0.317	0.455
Order Clostridiales	MDD	MibioGen	MR-Egger	0.122 (0.128)	1.13 [0.88-1.45]	13	1e-05	0.106	0.296	-0.008	0.318	0.364
Genus Streptococcus	MDD	Dutch	MR-Egger	0.084 (0.066)	1.09 [0.96-1.24]	10	1e-05	0.123	0.29	-0.01	0.319	0.241
Species Oscillibacter unclassified	MDD	Dutch	MR-Egger	-0.076 (0.093)	0.93 [0.77-1.11]	8	1e-05	0.187	0.202	0.01	0.319	0.444
Order Burkholderiales	MDD	MibioGen	MR-Egger	-0.078 (0.102)	0.92 [0.76-1.13]	12	1e-05	0.02	0.481	0.007	0.32	0.459
Species Bifidobacterium longum	MDD	Dutch	MR-Egger	0.066 (0.079)	1.07 [0.91-1.25]	11	1e-05	0.03	0.459	-0.009	0.326	0.425
Family Oscillospiraceae	MDD	Dutch	MR-Egger	-0.073 (0.092)	0.93 [0.78-1.11]	8	1e-05	0.184	0.207	0.009	0.329	0.458
Order Rhodospirillales	MDD	MibioGen	MR-Egger	0.115 (0.115)	1.12 [0.89-1.41]	12	1e-05	0.055	0.389	-0.011	0.333	0.344
Genus Clostridiumsensustricto1	MDD	MibioGen	MR-Egger	0.087 (0.063)	1.09 [0.96-1.24]	7	1e-05	0.065	0.422	-0.007	0.338	0.227
Species Bacteroides cellulosilyticus	MDD	Dutch	MR-Egger	-0.063 (0.079)	0.94 [0.80-1.10]	11	1e-05	0.00292	0.601	0.01	0.339	0.445
Genus LachnospiraceaeUCG008	MDD	MibioGen	MR-Egger	0.090 (0.100)	1.09 [0.90-1.33]	11	1e-05	0.021	0.489	-0.01	0.339	0.395
Genus Odoribacter	MDD	MibioGen	MR-Egger	0.111 (0.096)	1.12 [0.93-1.35]	7	1e-05	0.208	0.164	-0.007	0.341	0.297
Genus Alloprevotella	MDD	MibioGen	MR-Egger	-0.121 (0.115)	0.89 [0.71-1.11]	6	1e-05	0.638	-0.97	0.017	0.344	0.352
Class Clostridia	MDD	Dutch	MR-Egger	0.042 (0.063)	1.04 [0.92-1.18]	14	1e-05	0.00228	0.575	-0.008	0.345	0.511
Genus Clostridium	MDD	Dutch	MR-Egger	0.060 (0.056)	1.06 [0.95-1.18]	9	1e-05	0.182	0.209	-0.008	0.349	0.314
Genus Parabacteroides	MDD	MibioGen	MR-Egger	0.051 (0.078)	1.05 [0.90-1.22]	6	1e-05	0.999	-50.8	-0.008	0.35	0.551
Class Bacilli	MDD	Dutch	MR-Egger	-0.053 (0.067)	0.95 [0.83-1.08]	13	1e-05	0.012	0.502	0.007	0.351	0.443
Order Bacteroidales	MDD	Dutch	MR-Egger	-0.053 (0.067)	0.95 [0.83-1.08]	13	1e-05	0.012	0.502	0.007	0.352	0.444
Phylum Bacteroidetes	MDD	Dutch	MR-Egger	-0.053 (0.067)	0.95 [0.83-1.08]	13	1e-05	0.012	0.502	0.007	0.352	0.444
Genus Blautia	MDD	MibioGen	MR-Egger	0.043 (0.079)	1.04 [0.89-1.22]	9	1e-05	0.035	0.471	-0.006	0.356	0.603
Genus Adlercreutzia	MDD	Dutch	MR-Egger	0.067 (0.063)	1.07 [0.94-1.21]	6	1e-05	0.092	0.374	-0.009	0.359	0.349
Species Adlercreutzia equolifaciens	MDD	Dutch	MR-Egger	0.067 (0.063)	1.07 [0.94-1.21]	6	1e-05	0.092	0.375	-0.009	0.36	0.349
Class Bacilli	MDD	MibioGen	MR-Egger	0.018 (0.062)	1.02 [0.90-1.15]	18	1e-05	0.00619	0.494	-0.004	0.361	0.774
Genus Veillonella	MDD	Dutch	MR-Egger	0.087 (0.072)	1.09 [0.95-1.26]	7	1e-05	0.00555	0.636	-0.013	0.364	0.281
Family Sutterellaceae	MDD	Dutch	MR-Egger	0.069 (0.080)	1.07 [0.92-1.25]	7	1e-05	0.215	0.152	-0.008	0.365	0.426
Species Ruminococcaceae bacterium D16	MDD	Dutch	MR-Egger	-0.060 (0.068)	0.94 [0.82-1.08]	7	1e-05	0.0074	0.621	0.014	0.367	0.423
Species Dorea longicatena	MDD	Dutch	MR-Egger	0.047 (0.080)	1.05 [0.90-1.23]	10	1e-05	0.174	0.219	-0.007	0.368	0.574
Genus Eubacteriumnodatumgroup	MDD	MibioGen	MR-Egger	0.047 (0.048)	1.05 [0.95-1.15]	11	1e-05	0.198	0.185	-0.007	0.371	0.353
Species Bacteroides faecis	MDD	Dutch	MR-Egger	-0.009 (0.020)	0.99 [0.95-1.03]	14	1e-05	0.448	-0.085	0.004	0.375	0.64
Family Bacteroidales noname	MDD	Dutch	MR-Egger	0.090 (0.083)	1.09 [0.93-1.29]	14	1e-05	0.00886	0.511	-0.008	0.378	0.303
Genus Oxalobacter	MDD	MibioGen	MR-Egger	0.054 (0.049)	1.06 [0.96-1.16]	11	1e-05	0.733	-0.646	-0.007	0.38	0.297
Genus Coprococcus3	MDD	MibioGen	MR-Egger	0.126 (0.085)	1.13 [0.96-1.34]	8	1e-05	0.7	-0.829	-0.005	0.387	0.189
Species Bacteroides fragilis	MDD	Dutch	MR-Egger	0.040 (0.043)	1.04 [0.96-1.13]	17	1e-05	0.012	0.469	-0.006	0.388	0.37
Genus Ruminococcustorquesgroup	MDD	MibioGen	MR-Egger	0.036 (0.072)	1.04 [0.90-1.19]	9	1e-05	0.146	0.262	-0.004	0.393	0.634
Family Streptococcaceae	MDD	MibioGen	MR-Egger	-0.109 (0.131)	0.90 [0.69-1.16]	15	1e-05	1.25e-05	0.698	0.009	0.395	0.422
Species Bilophila unclassified	MDD	Dutch	MR-Egger	-0.130 (0.199)	0.88 [0.59-1.30]	8	1e-05	0.012	0.571	0.016	0.4	0.539
Genus Terrisporobacter	MDD	MibioGen	MR-Egger	0.053 (0.052)	1.05 [0.95-1.17]	5	1e-05	0.707	-1.87	-0.005	0.404	0.376
Genus RuminococcaceaeUCG005	MDD	MibioGen	MR-Egger	0.022 (0.051)	1.02 [0.93-1.13]	14	1e-05	0.342	0.028	-0.004	0.407	0.673
Class Alphaproteobacteria	MDD	MibioGen	MR-Egger	-0.103 (0.083)	0.90 [0.77-1.06]	6	1e-05	0.896	-3.59	0.007	0.412	0.283
Class Clostridia	MDD	MibioGen	MR-Egger	0.112 (0.152)	1.12 [0.83-1.51]	12	1e-05	0.052	0.395	-0.008	0.419	0.476
Phylum Proteobacteria	MDD	MibioGen	MR-Egger	-0.090 (0.076)	0.91 [0.79-1.06]	10	1e-05	0.273	0.09	0.004	0.423	0.268
Genus Dorea	MDD	Dutch	MR-Egger	0.076 (0.123)	1.08 [0.85-1.37]	5	1e-05	0.452	-0.519	-0.011	0.425	0.581
Genus Ruminiclostridium9	MDD	MibioGen	MR-Egger	0.126 (0.099)	1.13 [0.93-1.38]	9	1e-05	0.767	-0.945	-0.006	0.425	0.243
Genus Escherichia Shigella	MDD	MibioGen	MR-Egger	-0.064 (0.056)	0.94 [0.84-1.05]	9	1e-05	0.363	-0.044	0.004	0.428	0.289
Species Bifidobacterium bifidum	MDD	Dutch	MR-Egger	0.022 (0.021)	1.02 [0.98-1.06]	16	1e-05	0.379	-0.00062	-0.003	0.432	0.293
Genus Bacteroides	MDD	Dutch	MR-Egger	0.072 (0.077)	1.07 [0.92-1.25]	15	1e-05	0.011	0.492	-0.006	0.446	0.366
Family Clostridiaceae1	MDD	MibioGen	MR-Egger	-0.011 (0.059)	0.99 [0.88-1.11]	10	1e-05	0.387	-0.06	0.003	0.447	0.857
Genus Hungatella	MDD	MibioGen	MR-Egger	-0.099 (0.102)	0.91 [0.74-1.11]	5	1e-05	0.348	-0.214	0.012	0.447	0.407
Family Oxalobacteraceae	MDD	MibioGen	MR-Egger	-0.041 (0.040)	0.96 [0.89-1.04]	14	1e-05	0.478	-0.12	0.004	0.449	0.333
Family Porphyromonadaceae	MDD	MibioGen	MR-Egger	0.070 (0.129)	1.07 [0.83-1.38]	8	1e-05	0.138	0.278	-0.006	0.449	0.608
Genus Sutterella	MDD	MibioGen	MR-Egger	-0.086 (0.156)	0.92 [0.68-1.25]	12	1e-05	0.000201	0.674	0.008	0.453	0.594
Genus Desulfovibrio	MDD	MibioGen	MR-Egger	0.072 (0.069)	1.07 [0.94-1.23]	9	1e-05	0.058	0.413	-0.005	0.455	0.332
Genus Ruminococcaceae noname	MDD	Dutch	MR-Egger	-0.044 (0.063)	0.96 [0.85-1.08]	8	1e-05	0.00744	0.601	0.01	0.46	0.513
Genus Gordonibacter	MDD	MibioGen	MR-Egger	-0.036 (0.042)	0.96 [0.89-1.05]	11	1e-05	0.767	-0.745	0.005	0.463	0.421
Species Bacteroides dorei	MDD	Dutch	MR-Egger	-0.071 (0.092)	0.93 [0.78-1.12]	15	1e-05	0.0097	0.496	0.007	0.467	0.453
Family Lachnospiraceae	MDD	Dutch	MR-Egger	-0.017 (0.065)	0.98 [0.87-1.12]	12	1e-05	0.599	-0.324	0.004	0.471	0.799
Genus Eubacteriumcoprostanoligenesgroup	MDD	MibioGen	MR-Egger	0.063 (0.079)	1.06 [0.91-1.24]	12	1e-05	0.509	-0.19	-0.004	0.473	0.445
Species Ruminococcus bromii	MDD	Dutch	MR-Egger	-0.085 (0.094)	0.92 [0.76-1.10]	6	1e-05	0.35	-0.126	0.009	0.476	0.418
Class Betaproteobacteria	MDD	MibioGen	MR-Egger	-0.046 (0.111)	0.96 [0.77-1.19]	13	1e-05	0.0059	0.543	0.005	0.477	0.687
Genus Erysipelatoclostridium	MDD	MibioGen	MR-Egger	-0.004 (0.053)	1.00 [0.90-1.10]	15	1e-05	0.551	-0.195	0.003	0.479	0.938
Genus Senegalimassilia	MDD	MibioGen	MR-Egger	0.061 (0.086)	1.06 [0.90-1.26]	4	1e-05	0.215	0.025	-0.007	0.48	0.554
Species Veillonella unclassified	MDD	Dutch	MR-Egger	0.051 (0.059)	1.05 [0.94-1.18]	10	1e-05	0.000505	0.677	-0.007	0.482	0.413
Phylum Euryarchaeota	MDD	MibioGen	MR-Egger	-0.028 (0.049)	0.97 [0.88-1.07]	12	1e-05	0.203	0.178	0.005	0.485	0.578
Genus DefluviitaleaceaeUCG011	MDD	MibioGen	MR-Egger	0.052 (0.072)	1.05 [0.91-1.21]	9	1e-05	0.083	0.363	-0.005	0.494	0.495
Species Dorea unclassified	MDD	Dutch	MR-Egger	0.008 (0.028)	1.01 [0.95-1.06]	10	1e-05	0.305	0.048	-0.004	0.499	0.782
Genus Parabacteroides	MDD	Dutch	MR-Egger	0.062 (0.066)	1.06 [0.94-1.21]	13	1e-05	0.851	-0.899	-0.004	0.504	0.362
Genus Coprococcus1	MDD	MibioGen	MR-Egger	0.062 (0.074)	1.06 [0.92-1.23]	12	1e-05	0.00115	0.623	-0.004	0.508	0.42
Genus ChristensenellaceaeR 7group	MDD	MibioGen	MR-Egger	0.017 (0.068)	1.02 [0.89-1.16]	9	1e-05	0.821	-1.2	-0.004	0.513	0.814
Family Clostridiaceae	MDD	Dutch	MR-Egger	0.053 (0.059)	1.05 [0.94-1.18]	8	1e-05	0.161	0.242	-0.006	0.524	0.41
Class Actinobacteria	MDD	MibioGen	MR-Egger	0.082 (0.065)	1.08 [0.96-1.23]	14	1e-05	0.311	0.061	-0.003	0.524	0.234
Family Prevotellaceae	MDD	MibioGen	MR-Egger	-0.069 (0.082)	0.93 [0.80-1.10]	15	1e-05	0.00989	0.495	0.004	0.524	0.417
Order NB1n	MDD	MibioGen	MR-Egger	0.045 (0.066)	1.05 [0.92-1.19]	12	1e-05	0.00808	0.538	-0.005	0.525	0.513
Genus Tyzzerella3	MDD	MibioGen	MR-Egger	0.059 (0.111)	1.06 [0.85-1.32]	11	1e-05	0.0071	0.558	-0.01	0.529	0.609
Family Veillonellaceae	MDD	Dutch	MR-Egger	0.041 (0.071)	1.04 [0.91-1.20]	10	1e-05	0.105	0.319	-0.005	0.533	0.578
Genus Slackia	MDD	MibioGen	MR-Egger	-0.045 (0.118)	0.96 [0.76-1.20]	5	1e-05	0.279	-0.042	0.008	0.534	0.727
Class Erysipelotrichia	MDD	MibioGen	MR-Egger	0.104 (0.203)	1.11 [0.75-1.65]	12	1e-05	1.58e-07	0.785	-0.008	0.536	0.619
Family Erysipelotrichaceae	MDD	MibioGen	MR-Egger	0.104 (0.203)	1.11 [0.75-1.65]	12	1e-05	1.58e-07	0.785	-0.008	0.536	0.619
Order Erysipelotrichales	MDD	MibioGen	MR-Egger	0.104 (0.203)	1.11 [0.75-1.65]	12	1e-05	1.58e-07	0.785	-0.008	0.536	0.619
Species Desulfovibrio piger	MDD	Dutch	MR-Egger	-0.056 (0.042)	0.95 [0.87-1.03]	5	1e-05	0.391	-0.333	0.005	0.537	0.278
Species Bacteroides clarus	MDD	Dutch	MR-Egger	-0.036 (0.062)	0.96 [0.85-1.09]	8	1e-05	0.00395	0.634	0.008	0.539	0.583
Genus RikenellaceaeRC9gutgroup	MDD	MibioGen	MR-Egger	0.069 (0.090)	1.07 [0.90-1.28]	11	1e-05	0.01	0.536	-0.008	0.54	0.461
Genus Paraprevotella	MDD	MibioGen	MR-Egger	-0.019 (0.041)	0.98 [0.91-1.06]	13	1e-05	0.437	-0.084	0.003	0.544	0.655
Family Verrucomicrobiaceae	MDD	Dutch	MR-Egger	-0.069 (0.117)	0.93 [0.74-1.17]	13	1e-05	0.066	0.359	0.007	0.553	0.567
Genus Akkermansia	MDD	Dutch	MR-Egger	-0.070 (0.118)	0.93 [0.74-1.17]	13	1e-05	0.066	0.359	0.007	0.553	0.567
Phylum Verrucomicrobia	MDD	Dutch	MR-Egger	-0.069 (0.117)	0.93 [0.74-1.17]	13	1e-05	0.066	0.359	0.007	0.553	0.567
Family Micrococcaceae	MDD	Dutch	MR-Egger	-0.069 (0.117)	0.93 [0.74-1.17]	13	1e-05	0.066	0.359	0.007	0.554	0.567
Order Verrucomicrobiales	MDD	Dutch	MR-Egger	-0.069 (0.117)	0.93 [0.74-1.17]	13	1e-05	0.066	0.359	0.007	0.554	0.567
Genus Eggerthella	MDD	MibioGen	MR-Egger	0.038 (0.066)	1.04 [0.91-1.18]	10	1e-05	0.254	0.114	-0.004	0.555	0.583
Family Bacteroidaceae	MDD	Dutch	MR-Egger	0.081 (0.146)	1.08 [0.81-1.44]	9	1e-05	0.00057	0.689	-0.009	0.567	0.595
Order Coriobacteriales	MDD	Dutch	MR-Egger	0.081 (0.146)	1.08 [0.81-1.44]	9	1e-05	0.00057	0.689	-0.009	0.567	0.595
Genus Coprobacter	MDD	MibioGen	MR-Egger	-0.032 (0.052)	0.97 [0.87-1.07]	10	1e-05	0.17	0.224	0.004	0.567	0.557
Genus RuminococcaceaeUCG003	MDD	MibioGen	MR-Egger	0.059 (0.059)	1.06 [0.94-1.19]	12	1e-05	0.851	-0.979	-0.003	0.571	0.345
Species Escherichia unclassified	MDD	Dutch	MR-Egger	0.044 (0.085)	1.04 [0.88-1.23]	7	1e-05	0.013	0.587	-0.007	0.573	0.632
Species Collinsella aerofaciens	MDD	Dutch	MR-Egger	-0.077 (0.090)	0.93 [0.78-1.11]	8	1e-05	0.068	0.405	0.006	0.576	0.426
Family Christensenellaceae	MDD	MibioGen	MR-Egger	-0.003 (0.056)	1.00 [0.89-1.11]	11	1e-05	0.036	0.443	-0.002	0.576	0.955
Family Ruminococcaceae	MDD	MibioGen	MR-Egger	-0.048 (0.056)	0.95 [0.85-1.06]	10	1e-05	0.083	0.355	0.003	0.576	0.422
Family Rhodospirillaceae	MDD	MibioGen	MR-Egger	0.061 (0.120)	1.06 [0.84-1.34]	13	1e-05	0.042	0.408	-0.007	0.577	0.62
Genus Holdemania	MDD	MibioGen	MR-Egger	-0.038 (0.043)	0.96 [0.88-1.05]	14	1e-05	0.146	0.239	0.002	0.578	0.392
Genus Ruminococcus1	MDD	MibioGen	MR-Egger	0.031 (0.061)	1.03 [0.92-1.16]	10	1e-05	0.306	0.047	-0.003	0.579	0.62
Genus Coprococcus	MDD	Dutch	MR-Egger	-0.030 (0.075)	0.97 [0.84-1.12]	10	1e-05	0.377	-0.047	0.004	0.582	0.698
Genus Holdemanella	MDD	MibioGen	MR-Egger	0.054 (0.054)	1.05 [0.95-1.17]	10	1e-05	0.057	0.405	-0.003	0.584	0.35
Genus Paraprevotella	MDD	Dutch	MR-Egger	-0.042 (0.063)	0.96 [0.85-1.09]	8	1e-05	0.438	-0.193	0.005	0.587	0.534
Genus Actinomyces	MDD	MibioGen	MR-Egger	0.059 (0.080)	1.06 [0.91-1.24]	8	1e-05	0.00247	0.655	-0.005	0.587	0.49
Genus LachnospiraceaeNK4A136group	MDD	MibioGen	MR-Egger	-0.032 (0.049)	0.97 [0.88-1.07]	14	1e-05	0.013	0.491	0.002	0.588	0.522
Genus Prevotella7	MDD	MibioGen	MR-Egger	-0.038 (0.071)	0.96 [0.84-1.11]	10	1e-05	0.202	0.181	0.006	0.588	0.604
Genus Anaerostipes	MDD	MibioGen	MR-Egger	-0.054 (0.085)	0.95 [0.80-1.12]	10	1e-05	0.562	-0.33	0.003	0.589	0.547
Genus Roseburia	MDD	MibioGen	MR-Egger	0.031 (0.097)	1.03 [0.85-1.25]	13	1e-05	0.000241	0.658	-0.004	0.59	0.754
Genus Subdoligranulum	MDD	MibioGen	MR-Egger	-0.043 (0.070)	0.96 [0.84-1.10]	11	1e-05	0.092	0.331	0.003	0.591	0.556
Genus Bifidobacterium	MDD	MibioGen	MR-Egger	0.011 (0.048)	1.01 [0.92-1.11]	13	1e-05	0.775	-0.645	-0.002	0.594	0.817
Genus RuminococcaceaeUCG010	MDD	MibioGen	MR-Egger	0.012 (0.085)	1.01 [0.86-1.20]	6	1e-05	0.393	-0.221	-0.003	0.594	0.894
Species Alistipes indistinctus	MDD	Dutch	MR-Egger	-0.049 (0.070)	0.95 [0.83-1.09]	12	1e-05	0.313	0.051	0.005	0.595	0.502
Species Parabacteroides unclassified	MDD	Dutch	MR-Egger	-0.040 (0.074)	0.96 [0.83-1.11]	8	1e-05	0.693	-0.805	0.005	0.603	0.609
Family Acidaminococcaceae	MDD	MibioGen	MR-Egger	-0.045 (0.106)	0.96 [0.78-1.18]	6	1e-05	0.054	0.462	0.005	0.609	0.693
Genus Dorea	MDD	MibioGen	MR-Egger	-0.041 (0.064)	0.96 [0.85-1.09]	10	1e-05	0.287	0.072	0.002	0.614	0.543
Phylum Cyanobacteria	MDD	MibioGen	MR-Egger	0.005 (0.053)	1.01 [0.91-1.11]	7	1e-05	0.58	-0.582	-0.003	0.615	0.926
Species Bilophila wadsworthia	MDD	Dutch	MR-Egger	0.016 (0.061)	1.02 [0.90-1.15]	6	1e-05	0.184	0.194	-0.004	0.617	0.804
Genus Butyrivibrio	MDD	MibioGen	MR-Egger	0.005 (0.052)	1.00 [0.91-1.11]	15	1e-05	0.025	0.434	-0.004	0.621	0.928
Genus Eisenbergiella	MDD	MibioGen	MR-Egger	-0.051 (0.096)	0.95 [0.79-1.15]	11	1e-05	0.596	-0.352	0.005	0.621	0.608
Phylum Bacteroidetes	MDD	MibioGen	MR-Egger	0.039 (0.051)	1.04 [0.94-1.15]	11	1e-05	0.179	0.209	-0.002	0.621	0.473
Species Alistipes senegalensis	MDD	Dutch	MR-Egger	0.010 (0.089)	1.01 [0.85-1.20]	11	1e-05	0.062	0.385	-0.005	0.622	0.914
Genus Eubacteriumventriosumgroup	MDD	MibioGen	MR-Egger	0.053 (0.081)	1.05 [0.90-1.24]	13	1e-05	0.725	-0.524	-0.003	0.622	0.527
Species Roseburia intestinalis	MDD	Dutch	MR-Egger	-0.049 (0.076)	0.95 [0.82-1.10]	9	1e-05	0.029	0.488	0.004	0.629	0.536
Family Lachnospiraceae	MDD	MibioGen	MR-Egger	0.025 (0.051)	1.03 [0.93-1.13]	17	1e-05	0.074	0.319	-0.002	0.63	0.627
Genus RuminococcaceaeUCG002	MDD	MibioGen	MR-Egger	0.050 (0.054)	1.05 [0.95-1.17]	21	1e-05	0.012	0.438	-0.002	0.63	0.364
Species Ruminococcus callidus	MDD	Dutch	MR-Egger	-0.063 (0.085)	0.94 [0.80-1.11]	5	1e-05	0.08	0.408	0.009	0.631	0.514
Species Subdoligranulum unclassified	MDD	Dutch	MR-Egger	0.027 (0.056)	1.03 [0.92-1.15]	12	1e-05	0.71	-0.536	-0.003	0.634	0.634
Class Gammaproteobacteria	MDD	MibioGen	MR-Egger	0.011 (0.110)	1.01 [0.82-1.25]	6	1e-05	0.139	0.28	0.004	0.636	0.923
Genus Howardella	MDD	MibioGen	MR-Egger	0.020 (0.059)	1.02 [0.91-1.15]	10	1e-05	0.133	0.276	-0.004	0.639	0.744
Species Alistipes putredinis	MDD	Dutch	MR-Egger	0.032 (0.083)	1.03 [0.88-1.21]	5	1e-05	0.712	-1.91	-0.004	0.64	0.724
Genus Parasutterella	MDD	MibioGen	MR-Egger	0.002 (0.043)	1.00 [0.92-1.09]	13	1e-05	0.544	-0.219	-0.002	0.64	0.959
Genus Eubacteriumruminantiumgroup	MDD	MibioGen	MR-Egger	0.023 (0.051)	1.02 [0.93-1.13]	18	1e-05	0.081	0.303	-0.002	0.641	0.657
Species Bacteroides vulgatus	MDD	Dutch	MR-Egger	-0.043 (0.110)	0.96 [0.77-1.19]	6	1e-05	0.072	0.419	0.005	0.645	0.718
Family ClostridialesvadinBB60group	MDD	MibioGen	MR-Egger	-0.025 (0.040)	0.98 [0.90-1.05]	15	1e-05	0.395	-0.021	0.002	0.645	0.539
Genus Subdoligranulum	MDD	Dutch	MR-Egger	0.024 (0.050)	1.02 [0.93-1.13]	13	1e-05	0.784	-0.671	-0.002	0.646	0.646
Genus Blautia	MDD	Dutch	MR-Egger	-0.062 (0.111)	0.94 [0.76-1.17]	12	1e-05	0.035	0.435	0.005	0.648	0.589
Order Burkholderiales	MDD	Dutch	MR-Egger	0.016 (0.057)	1.02 [0.91-1.14]	12	1e-05	0.774	-0.699	-0.002	0.652	0.788
Species Alistipes onderdonkii	MDD	Dutch	MR-Egger	0.038 (0.090)	1.04 [0.87-1.24]	7	1e-05	0.502	-0.382	0.004	0.656	0.691
Genus Eubacteriumxylanophilumgroup	MDD	MibioGen	MR-Egger	0.082 (0.089)	1.09 [0.91-1.29]	8	1e-05	0.114	0.319	-0.003	0.656	0.394
Family BacteroidalesS24 7group	MDD	MibioGen	MR-Egger	-0.042 (0.085)	0.96 [0.81-1.13]	8	1e-05	0.213	0.163	0.004	0.662	0.639
Genus Anaerotruncus	MDD	Dutch	MR-Egger	-0.053 (0.086)	0.95 [0.80-1.12]	5	1e-05	0.845	-3.9	0.008	0.663	0.583
Species Roseburia unclassified	MDD	Dutch	MR-Egger	-0.014 (0.048)	0.99 [0.90-1.08]	14	1e-05	0.0045	0.546	0.003	0.665	0.774
Species Coprococcus catus	MDD	Dutch	MR-Egger	0.050 (0.107)	1.05 [0.85-1.30]	5	1e-05	0.102	0.355	-0.006	0.668	0.674
Family Alcaligenaceae	MDD	MibioGen	MR-Egger	-0.049 (0.139)	0.95 [0.72-1.25]	12	1e-05	0.013	0.511	0.004	0.673	0.731
Genus LachnospiraceaeUCG004	MDD	MibioGen	MR-Egger	-0.062 (0.093)	0.94 [0.78-1.13]	12	1e-05	0.059	0.381	0.003	0.674	0.52
Family Pasteurellaceae	MDD	MibioGen	MR-Egger	0.002 (0.033)	1.00 [0.94-1.07]	13	1e-05	0.191	0.19	-0.002	0.678	0.943
Order Pasteurellales	MDD	MibioGen	MR-Egger	0.002 (0.033)	1.00 [0.94-1.07]	13	1e-05	0.191	0.19	-0.002	0.678	0.943
Genus Lachnospira	MDD	MibioGen	MR-Egger	0.070 (0.241)	1.07 [0.67-1.72]	6	1e-05	0.087	0.385	-0.006	0.682	0.784
Genus Eubacteriumrectalegroup	MDD	MibioGen	MR-Egger	-0.053 (0.135)	0.95 [0.73-1.24]	8	1e-05	0.026	0.514	0.004	0.683	0.709
Phylum Actinobacteria	MDD	MibioGen	MR-Egger	0.031 (0.095)	1.03 [0.86-1.24]	15	1e-05	0.07	0.339	-0.002	0.687	0.746
Genus Bifidobacterium	MDD	Dutch	MR-Egger	-0.048 (0.061)	0.95 [0.84-1.07]	10	1e-05	0.344	-0.00164	0.002	0.692	0.454
Species Parabacteroides distasonis	MDD	Dutch	MR-Egger	-0.015 (0.048)	0.98 [0.90-1.08]	8	1e-05	0.691	-0.796	0.002	0.692	0.758
Order Lactobacillales	MDD	MibioGen	MR-Egger	-0.004 (0.069)	1.00 [0.87-1.14]	15	1e-05	0.00167	0.576	-0.002	0.696	0.95
Species Eubacterium ramulus	MDD	Dutch	MR-Egger	0.043 (0.064)	1.04 [0.92-1.18]	10	1e-05	0.102	0.323	-0.004	0.697	0.519
Species Bacteroides massiliensis	MDD	Dutch	MR-Egger	0.010 (0.063)	1.01 [0.89-1.14]	6	1e-05	0.88	-3.21	-0.004	0.698	0.877
Genus Clostridiuminnocuumgroup	MDD	MibioGen	MR-Egger	-0.043 (0.099)	0.96 [0.79-1.16]	9	1e-05	0.00641	0.593	0.005	0.698	0.678
Phylum Verrucomicrobia	MDD	MibioGen	MR-Egger	-0.019 (0.045)	0.98 [0.90-1.07]	12	1e-05	0.568	-0.275	0.002	0.707	0.682
Species Akkermansia muciniphila	MDD	Dutch	MR-Egger	-0.047 (0.118)	0.95 [0.76-1.20]	12	1e-05	0.072	0.356	0.005	0.709	0.696
Species Bacteroides plebeius	MDD	Dutch	MR-Egger	0.020 (0.035)	1.02 [0.95-1.09]	7	1e-05	0.814	-1.67	-0.003	0.714	0.59
Class Bacteroidia	MDD	MibioGen	MR-Egger	0.018 (0.061)	1.02 [0.90-1.15]	13	1e-05	0.018	0.478	-0.002	0.714	0.773
Order Bacteroidales	MDD	MibioGen	MR-Egger	0.018 (0.061)	1.02 [0.90-1.15]	13	1e-05	0.018	0.478	-0.002	0.714	0.773
Species Pseudoflavonifractor capillosus	MDD	Dutch	MR-Egger	-0.004 (0.052)	1.00 [0.90-1.10]	11	1e-05	0.097	0.323	-0.003	0.715	0.939
Genus FamilyXIIIUCG001	MDD	MibioGen	MR-Egger	-0.013 (0.070)	0.99 [0.86-1.13]	8	1e-05	0.157	0.248	0.002	0.725	0.855
Genus Butyricicoccus	MDD	MibioGen	MR-Egger	-0.017 (0.059)	0.98 [0.88-1.10]	8	1e-05	0.00775	0.599	-0.002	0.732	0.782
Species Lachnospiraceae bacterium 5 1 63FAA	MDD	Dutch	MR-Egger	-0.006 (0.040)	0.99 [0.92-1.07]	5	1e-05	0.665	-1.54	0.004	0.734	0.886
Species Ruminococcus lactaris	MDD	Dutch	MR-Egger	-0.059 (0.103)	0.94 [0.77-1.15]	5	1e-05	0.119	0.317	0.005	0.744	0.605
Genus Collinsella	MDD	MibioGen	MR-Egger	-0.000 (0.079)	1.00 [0.86-1.17]	9	1e-05	0.664	-0.611	0.002	0.745	0.997
Genus Marvinbryantia	MDD	MibioGen	MR-Egger	0.005 (0.079)	1.00 [0.86-1.17]	9	1e-05	0.572	-0.396	-0.002	0.755	0.953
Order Bacillales	MDD	MibioGen	MR-Egger	0.008 (0.074)	1.01 [0.87-1.17]	9	1e-05	0.022	0.512	-0.003	0.768	0.918
Family Streptococcaceae	MDD	Dutch	MR-Egger	0.014 (0.044)	1.01 [0.93-1.11]	13	1e-05	0.172	0.213	-0.002	0.769	0.752
Order Actinomycetales	MDD	MibioGen	MR-Egger	-0.001 (0.051)	1.00 [0.90-1.10]	6	1e-05	0.948	-5.88	-0.002	0.771	0.987
Family Actinomycetaceae	MDD	MibioGen	MR-Egger	-0.001 (0.051)	1.00 [0.90-1.10]	6	1e-05	0.948	-5.88	-0.002	0.772	0.986
Class Deltaproteobacteria	MDD	Dutch	MR-Egger	-0.019 (0.060)	0.98 [0.87-1.10]	11	1e-05	0.712	-0.594	0.002	0.777	0.764
Genus Olsenella	MDD	MibioGen	MR-Egger	-0.007 (0.057)	0.99 [0.89-1.11]	11	1e-05	0.02	0.492	0.002	0.777	0.899
Species Eubacterium biforme	MDD	Dutch	MR-Egger	0.038 (0.136)	1.04 [0.80-1.36]	5	1e-05	0.000131	0.805	-0.012	0.783	0.799
Order Lactobacillales	MDD	Dutch	MR-Egger	0.004 (0.069)	1.00 [0.88-1.15]	12	1e-05	0.012	0.513	-0.003	0.785	0.952
Species Coprococcus comes	MDD	Dutch	MR-Egger	0.003 (0.081)	1.00 [0.86-1.18]	9	1e-05	0.404	-0.104	-0.003	0.785	0.973
Genus Haemophilus	MDD	MibioGen	MR-Egger	0.005 (0.034)	1.01 [0.94-1.07]	9	1e-05	0.432	-0.147	-0.001	0.791	0.885
Genus Catenibacterium	MDD	MibioGen	MR-Egger	-0.001 (0.123)	1.00 [0.78-1.27]	5	1e-05	0.59	-1.09	-0.005	0.794	0.994
Genus Eggerthella	MDD	Dutch	MR-Egger	-0.008 (0.034)	0.99 [0.93-1.06]	6	1e-05	0.931	-4.88	-0.002	0.796	0.832
Species Bacteroides ovatus	MDD	Dutch	MR-Egger	0.008 (0.057)	1.01 [0.90-1.13]	13	1e-05	0.142	0.249	-0.002	0.799	0.894
Genus Oscillospira	MDD	MibioGen	MR-Egger	-0.037 (0.110)	0.96 [0.78-1.20]	8	1e-05	0.057	0.428	0.003	0.802	0.747
Genus Akkermansia	MDD	MibioGen	MR-Egger	-0.019 (0.064)	0.98 [0.87-1.11]	10	1e-05	0.356	-0.018	0.001	0.808	0.778
Genus Anaerotruncus	MDD	MibioGen	MR-Egger	0.000 (0.097)	1.00 [0.83-1.21]	12	1e-05	0.00446	0.569	-0.002	0.812	1
Genus Fusicatenibacter	MDD	MibioGen	MR-Egger	0.007 (0.071)	1.01 [0.88-1.16]	17	1e-05	0.317	0.06	0.001	0.812	0.928
Family Verrucomicrobiaceae	MDD	MibioGen	MR-Egger	-0.018 (0.064)	0.98 [0.87-1.11]	10	1e-05	0.356	-0.018	0.001	0.815	0.785
Genus Oscillibacter	MDD	MibioGen	MR-Egger	-0.002 (0.069)	1.00 [0.87-1.14]	14	1e-05	0.014	0.484	0.002	0.816	0.972
Class Verrucomicrobiae	MDD	MibioGen	MR-Egger	-0.018 (0.064)	0.98 [0.87-1.11]	10	1e-05	0.355	-0.017	0.001	0.817	0.788
Order Verrucomicrobiales	MDD	MibioGen	MR-Egger	-0.018 (0.064)	0.98 [0.87-1.11]	10	1e-05	0.355	-0.017	0.001	0.817	0.788
Species Eubacterium hallii	MDD	Dutch	MR-Egger	-0.007 (0.053)	0.99 [0.89-1.10]	11	1e-05	0.231	0.145	0.002	0.818	0.894
Species Parabacteroides merdae	MDD	Dutch	MR-Egger	-0.024 (0.052)	0.98 [0.88-1.08]	7	1e-05	0.718	-1.08	0.001	0.822	0.665
Genus Barnesiella	MDD	Dutch	MR-Egger	0.009 (0.073)	1.01 [0.87-1.16]	12	1e-05	0.0063	0.552	-0.002	0.824	0.91
Species Bacteroides salyersiae	MDD	Dutch	MR-Egger	0.019 (0.029)	1.02 [0.96-1.08]	7	1e-05	0.368	-0.109	-0.001	0.826	0.535
Class Verrucomicrobiae	MDD	Dutch	MR-Egger	0.068 (0.169)	1.07 [0.77-1.49]	5	1e-05	0.256	0.012	-0.004	0.828	0.714
Family Desulfovibrionaceae	MDD	Dutch	MR-Egger	0.068 (0.169)	1.07 [0.77-1.49]	5	1e-05	0.256	0.012	-0.004	0.828	0.713
Family Porphyromonadaceae	MDD	Dutch	MR-Egger	-0.041 (0.092)	0.96 [0.80-1.15]	9	1e-05	0.115	0.31	0.002	0.828	0.667
Order Desulfovibrionales	MDD	Dutch	MR-Egger	0.068 (0.169)	1.07 [0.77-1.49]	5	1e-05	0.256	0.012	-0.004	0.828	0.714
Genus Bacteroidales noname	MDD	Dutch	MR-Egger	-0.041 (0.092)	0.96 [0.80-1.15]	9	1e-05	0.114	0.31	0.002	0.829	0.668
Family FamilyXIII	MDD	MibioGen	MR-Egger	0.022 (0.119)	1.02 [0.81-1.29]	8	1e-05	0.079	0.381	-0.002	0.845	0.861
Class Mollicutes	MDD	MibioGen	MR-Egger	-0.026 (0.079)	0.97 [0.83-1.14]	12	1e-05	0.00742	0.543	-0.001	0.848	0.747
Phylum Tenericutes	MDD	MibioGen	MR-Egger	-0.026 (0.079)	0.97 [0.83-1.14]	12	1e-05	0.00742	0.543	-0.001	0.848	0.747
Genus Escherichia	MDD	Dutch	MR-Egger	-0.035 (0.049)	0.97 [0.88-1.06]	11	1e-05	0.064	0.381	0.001	0.849	0.491
Species Barnesiella intestinihominis	MDD	Dutch	MR-Egger	-0.029 (0.074)	0.97 [0.84-1.12]	11	1e-05	0.022	0.485	0.002	0.85	0.703
Order MollicutesRF9	MDD	MibioGen	MR-Egger	-0.033 (0.075)	0.97 [0.83-1.12]	13	1e-05	0.00111	0.613	0.001	0.853	0.669
Genus Sellimonas	MDD	MibioGen	MR-Egger	-0.054 (0.101)	0.95 [0.78-1.16]	8	1e-05	0.01	0.583	0.003	0.857	0.614
Genus Sutterellaceae unclassified	MDD	Dutch	MR-Egger	0.001 (0.049)	1.00 [0.91-1.10]	5	1e-05	0.649	-1.43	-0.001	0.861	0.983
Genus Barnesiella	MDD	MibioGen	MR-Egger	0.009 (0.071)	1.01 [0.88-1.16]	12	1e-05	0.166	0.223	-0.001	0.864	0.904
Genus RuminococcaceaeUCG009	MDD	MibioGen	MR-Egger	0.006 (0.079)	1.01 [0.86-1.17]	10	1e-05	0.1	0.327	0.001	0.865	0.941
Class Melainabacteria	MDD	MibioGen	MR-Egger	-0.002 (0.036)	1.00 [0.93-1.07]	9	1e-05	0.662	-0.606	-0.001	0.867	0.953
Genus Flavonifractor	MDD	Dutch	MR-Egger	0.024 (0.165)	1.02 [0.74-1.42]	5	1e-05	0.245	0.037	-0.005	0.878	0.895
Species Bacteroides xylanisolvens	MDD	Dutch	MR-Egger	-0.013 (0.040)	0.99 [0.91-1.07]	13	1e-05	0.688	-0.449	0.001	0.878	0.752
Species Bacteroides eggerthii	MDD	Dutch	MR-Egger	0.002 (0.034)	1.00 [0.94-1.07]	7	1e-05	0.984	-7.77	0.001	0.88	0.95
Species Bacteroides finegoldii	MDD	Dutch	MR-Egger	0.010 (0.039)	1.01 [0.94-1.09]	16	1e-05	8.31e-06	0.695	0.001	0.881	0.797
Species Bifidobacterium catenulatum	MDD	Dutch	MR-Egger	0.009 (0.044)	1.01 [0.93-1.10]	6	1e-05	0.198	0.168	0.002	0.894	0.85
Genus RuminococcaceaeUCG013	MDD	MibioGen	MR-Egger	-0.025 (0.084)	0.97 [0.83-1.15]	12	1e-05	0.00191	0.605	-0.001	0.895	0.769
Species Bacteroides thetaiotaomicron	MDD	Dutch	MR-Egger	-0.032 (0.074)	0.97 [0.84-1.12]	7	1e-05	0.207	0.166	0.001	0.901	0.687
Order Gastranaerophilales	MDD	MibioGen	MR-Egger	-0.009 (0.037)	0.99 [0.92-1.06]	9	1e-05	0.569	-0.391	0.001	0.901	0.805
Genus Eubacteriumbrachygroup	MDD	MibioGen	MR-Egger	0.010 (0.070)	1.01 [0.88-1.16]	9	1e-05	0.059	0.412	0.001	0.906	0.885
Genus Eubacteriumoxidoreducensgroup	MDD	MibioGen	MR-Egger	0.001 (0.099)	1.00 [0.82-1.22]	3	1e-05	0.102	0.251	-0.002	0.907	0.993
Species Flavonifractor plautii	MDD	Dutch	MR-Egger	-0.018 (0.179)	0.98 [0.69-1.39]	6	1e-05	0.156	0.246	0.004	0.909	0.923
Genus Romboutsia	MDD	MibioGen	MR-Egger	-0.011 (0.065)	0.99 [0.87-1.12]	13	1e-05	0.0042	0.56	-0.001	0.909	0.865
Species Eubacterium siraeum	MDD	Dutch	MR-Egger	-0.002 (0.046)	1.00 [0.91-1.09]	11	1e-05	0.565	-0.298	-0.001	0.91	0.959
Genus Enterorhabdus	MDD	MibioGen	MR-Egger	0.027 (0.062)	1.03 [0.91-1.16]	6	1e-05	0.143	0.273	-0.001	0.911	0.68
Species Clostridium leptum	MDD	Dutch	MR-Egger	-0.007 (0.067)	0.99 [0.87-1.13]	7	1e-05	0.187	0.198	0.001	0.912	0.92
Species Coprobacter fastidiosus	MDD	Dutch	MR-Egger	0.030 (0.097)	1.03 [0.85-1.25]	7	1e-05	0.079	0.391	-0.002	0.912	0.766
Genus Coprobacter	MDD	Dutch	MR-Egger	0.031 (0.100)	1.03 [0.85-1.25]	7	1e-05	0.079	0.392	-0.002	0.913	0.771
Genus Lactobacillus	MDD	Dutch	MR-Egger	0.006 (0.049)	1.01 [0.91-1.11]	12	1e-05	0.000691	0.64	0.001	0.917	0.898
Species Bacteroidales bacterium ph8	MDD	Dutch	MR-Egger	-0.017 (0.098)	0.98 [0.81-1.19]	8	1e-05	0.112	0.321	-0.001	0.917	0.871
Class Negativicutes	MDD	MibioGen	MR-Egger	0.032 (0.068)	1.03 [0.90-1.18]	11	1e-05	0.391	-0.051	0	0.917	0.646
Order Selenomonadales	MDD	MibioGen	MR-Egger	0.032 (0.068)	1.03 [0.90-1.18]	11	1e-05	0.391	-0.051	0	0.917	0.646
Species Eubacterium ventriosum	MDD	Dutch	MR-Egger	-0.023 (0.167)	0.98 [0.70-1.36]	6	1e-05	0.038	0.507	0.004	0.923	0.899
Genus Alistipes	MDD	Dutch	MR-Egger	0.001 (0.057)	1.00 [0.90-1.12]	10	1e-05	0.381	-0.052	-0.001	0.924	0.987
Species Ruminococcus torques	MDD	Dutch	MR-Egger	-0.026 (0.091)	0.97 [0.81-1.17]	7	1e-05	0.118	0.317	-0.001	0.925	0.788
Family Enterobacteriaceae	MDD	MibioGen	MR-Egger	-0.042 (0.188)	0.96 [0.66-1.39]	6	1e-05	0.156	0.248	0.001	0.927	0.835
Order Enterobacteriales	MDD	MibioGen	MR-Egger	-0.042 (0.188)	0.96 [0.66-1.39]	6	1e-05	0.156	0.248	0.001	0.927	0.835
Genus Eubacteriumeligensgroup	MDD	MibioGen	MR-Egger	0.013 (0.129)	1.01 [0.79-1.30]	7	1e-05	0.133	0.29	0.001	0.935	0.923
Family Rikenellaceae	MDD	Dutch	MR-Egger	0.000 (0.057)	1.00 [0.89-1.12]	10	1e-05	0.381	-0.052	0	0.936	1
Genus Lachnospiraceae noname	MDD	Dutch	MR-Egger	-0.008 (0.169)	0.99 [0.71-1.38]	7	1e-05	0.000345	0.739	-0.001	0.939	0.963
Family Acidaminococcaceae	MDD	Dutch	MR-Egger	-0.030 (0.126)	0.97 [0.76-1.24]	7	1e-05	0.019	0.556	0.001	0.945	0.82
Phylum Firmicutes	MDD	MibioGen	MR-Egger	0.018 (0.071)	1.02 [0.89-1.17]	14	1e-05	0.015	0.479	0	0.951	0.807
Genus Roseburia	MDD	Dutch	MR-Egger	-0.030 (0.068)	0.97 [0.85-1.11]	14	1e-05	0.084	0.323	0	0.954	0.67
Genus Ruminiclostridium6	MDD	MibioGen	MR-Egger	0.034 (0.045)	1.04 [0.95-1.13]	15	1e-05	0.104	0.288	0	0.957	0.46
Genus FamilyXIIIAD3011group	MDD	MibioGen	MR-Egger	0.000 (0.089)	1.00 [0.84-1.19]	12	1e-05	0.354	0.0046	0	0.959	0.999
Family Prevotellaceae	MDD	Dutch	MR-Egger	-0.002 (0.101)	1.00 [0.82-1.22]	8	1e-05	0.00229	0.658	-0.001	0.961	0.983
Species Faecalibacterium prausnitzii	MDD	Dutch	MR-Egger	0.006 (0.077)	1.01 [0.87-1.17]	9	1e-05	0.254	0.11	0	0.963	0.937
Genus Collinsella	MDD	Dutch	MR-Egger	-0.006 (0.132)	0.99 [0.77-1.29]	8	1e-05	0.065	0.411	0	0.971	0.964
Genus Bilophila	MDD	MibioGen	MR-Egger	0.013 (0.110)	1.01 [0.82-1.26]	13	1e-05	0.03	0.436	0	0.971	0.909
Species Clostridium asparagiforme	MDD	Dutch	MR-Egger	0.000 (0.052)	1.00 [0.90-1.11]	10	1e-05	0.013	0.535	0	0.979	0.997
Family Lactobacillaceae	MDD	Dutch	MR-Egger	0.016 (0.051)	1.02 [0.92-1.12]	13	1e-05	9.36e-05	0.68	0	0.987	0.759
Species Alistipes shahii	MDD	Dutch	MR-Egger	-0.018 (0.094)	0.98 [0.82-1.18]	11	1e-05	0.05	0.41	0	0.987	0.854
Genus Anaerofilum	MDD	MibioGen	MR-Egger	-0.022 (0.061)	0.98 [0.87-1.10]	10	1e-05	0.574	-0.353	0	0.993	0.725
Genus Faecalibacterium	MDD	Dutch	MR-Egger	0.010 (0.086)	1.01 [0.85-1.20]	8	1e-05	0.175	0.22	0	0.997	0.91
Class Actinobacteria	MDD	Dutch	IVW	-0.033 (0.016)	0.97 [0.94-1.00]	9	1e-05	0.261	0.205	NA	NA	0.043
Class Actinobacteria	MDD	Dutch	WM	-0.047 (0.021)	0.95 [0.92-0.99]	9	1e-05	NA	NA	NA	NA	0.024
Class Bacilli	MDD	Dutch	IVW	-0.018 (0.015)	0.98 [0.95-1.01]	14	1e-05	0.00167	0.607	NA	NA	0.233
Class Bacilli	MDD	Dutch	WM	-0.002 (0.014)	1.00 [0.97-1.02]	14	1e-05	NA	NA	NA	NA	0.872
Class Bacteroidia	MDD	Dutch	IVW	0.010 (0.018)	1.01 [0.97-1.05]	13	1e-05	0.01	0.541	NA	NA	0.599
Class Bacteroidia	MDD	Dutch	WM	-0.006 (0.019)	0.99 [0.96-1.03]	13	1e-05	NA	NA	NA	NA	0.763
Class Betaproteobacteria	MDD	Dutch	IVW	-0.002 (0.014)	1.00 [0.97-1.03]	11	1e-05	0.784	-0.573	NA	NA	0.911
Class Betaproteobacteria	MDD	Dutch	WM	0.009 (0.018)	1.01 [0.97-1.05]	11	1e-05	NA	NA	NA	NA	0.612
Class Clostridia	MDD	Dutch	IVW	-0.022 (0.029)	0.98 [0.92-1.04]	7	1e-05	0.00909	0.648	NA	NA	0.446
Class Clostridia	MDD	Dutch	WM	0.019 (0.024)	1.02 [0.97-1.07]	7	1e-05	NA	NA	NA	NA	0.438
Class Deltaproteobacteria	MDD	Dutch	IVW	0.029 (0.020)	1.03 [0.99-1.07]	5	1e-05	0.389	0.03	NA	NA	0.158
Class Deltaproteobacteria	MDD	Dutch	WM	0.006 (0.025)	1.01 [0.96-1.06]	5	1e-05	NA	NA	NA	NA	0.809
Class Erysipelotrichia	MDD	Dutch	IVW	-0.032 (0.022)	0.97 [0.93-1.01]	7	1e-05	0.053	0.517	NA	NA	0.14
Class Erysipelotrichia	MDD	Dutch	WM	-0.045 (0.022)	0.96 [0.92-1.00]	7	1e-05	NA	NA	NA	NA	0.036
Class Negativicutes	MDD	Dutch	IVW	-0.019 (0.018)	0.98 [0.95-1.02]	6	1e-05	0.51	-0.168	NA	NA	0.29
Class Negativicutes	MDD	Dutch	WM	-0.014 (0.023)	0.99 [0.94-1.03]	6	1e-05	NA	NA	NA	NA	0.545
Class Verrucomicrobiae	MDD	Dutch	IVW	0.002 (0.014)	1.00 [0.97-1.03]	13	1e-05	0.08	0.38	NA	NA	0.894
Class Verrucomicrobiae	MDD	Dutch	WM	0.024 (0.017)	1.02 [0.99-1.06]	13	1e-05	NA	NA	NA	NA	0.17
Family Acidaminococcaceae	MDD	Dutch	IVW	-0.021 (0.016)	0.98 [0.95-1.01]	7	1e-05	0.035	0.556	NA	NA	0.197
Family Acidaminococcaceae	MDD	Dutch	WM	-0.014 (0.015)	0.99 [0.96-1.01]	7	1e-05	NA	NA	NA	NA	0.338
Family Bacteroidaceae	MDD	Dutch	IVW	0.015 (0.019)	1.02 [0.98-1.05]	14	1e-05	0.00784	0.543	NA	NA	0.412
Family Bacteroidaceae	MDD	Dutch	WM	0.001 (0.020)	1.00 [0.96-1.04]	14	1e-05	NA	NA	NA	NA	0.944
Family Bacteroidales noname	MDD	Dutch	IVW	-0.021 (0.018)	0.98 [0.94-1.02]	9	1e-05	0.166	0.315	NA	NA	0.254
Family Bacteroidales noname	MDD	Dutch	WM	-0.018 (0.021)	0.98 [0.94-1.02]	9	1e-05	NA	NA	NA	NA	0.387
Family Bifidobacteriaceae	MDD	Dutch	IVW	-0.014 (0.020)	0.99 [0.95-1.02]	11	1e-05	0.017	0.539	NA	NA	0.475
Family Bifidobacteriaceae	MDD	Dutch	WM	-0.023 (0.019)	0.98 [0.94-1.02]	11	1e-05	NA	NA	NA	NA	0.234
Family Burkholderiales noname	MDD	Dutch	IVW	-0.008 (0.013)	0.99 [0.97-1.02]	11	1e-05	0.034	0.489	NA	NA	0.539
Family Burkholderiales noname	MDD	Dutch	WM	-0.001 (0.013)	1.00 [0.97-1.02]	11	1e-05	NA	NA	NA	NA	0.935
Family Clostridiaceae	MDD	Dutch	IVW	0.014 (0.013)	1.01 [0.99-1.04]	8	1e-05	0.192	0.296	NA	NA	0.311
Family Clostridiaceae	MDD	Dutch	WM	0.005 (0.015)	1.00 [0.98-1.04]	8	1e-05	NA	NA	NA	NA	0.744
Family Clostridiales noname	MDD	Dutch	IVW	0.021 (0.017)	1.02 [0.99-1.05]	8	1e-05	0.097	0.422	NA	NA	0.203
Family Clostridiales noname	MDD	Dutch	WM	0.016 (0.019)	1.02 [0.98-1.05]	8	1e-05	NA	NA	NA	NA	0.386
Family Coriobacteriaceae	MDD	Dutch	IVW	-0.005 (0.028)	1.00 [0.94-1.05]	9	1e-05	0.0007	0.704	NA	NA	0.863
Family Coriobacteriaceae	MDD	Dutch	WM	0.006 (0.025)	1.01 [0.96-1.06]	9	1e-05	NA	NA	NA	NA	0.816
Family Desulfovibrionaceae	MDD	Dutch	IVW	0.029 (0.020)	1.03 [0.99-1.07]	5	1e-05	0.39	0.03	NA	NA	0.158
Family Desulfovibrionaceae	MDD	Dutch	WM	0.006 (0.025)	1.01 [0.96-1.06]	5	1e-05	NA	NA	NA	NA	0.81
Family Enterobacteriaceae	MDD	Dutch	IVW	0.009 (0.027)	1.01 [0.96-1.06]	5	1e-05	0.053	0.571	NA	NA	0.729
Family Enterobacteriaceae	MDD	Dutch	WM	0.006 (0.025)	1.01 [0.96-1.06]	5	1e-05	NA	NA	NA	NA	0.814
Family Erysipelotrichaceae	MDD	Dutch	IVW	-0.032 (0.022)	0.97 [0.93-1.01]	7	1e-05	0.053	0.517	NA	NA	0.14
Family Erysipelotrichaceae	MDD	Dutch	WM	-0.045 (0.021)	0.96 [0.92-1.00]	7	1e-05	NA	NA	NA	NA	0.031
Family Eubacteriaceae	MDD	Dutch	IVW	-0.010 (0.025)	0.99 [0.94-1.04]	6	1e-05	0.103	0.454	NA	NA	0.692
Family Eubacteriaceae	MDD	Dutch	WM	0.002 (0.025)	1.00 [0.95-1.05]	6	1e-05	NA	NA	NA	NA	0.941
Family Lachnospiraceae	MDD	Dutch	IVW	0.030 (0.014)	1.03 [1.00-1.06]	12	1e-05	0.634	-0.24	NA	NA	0.025
Family Lachnospiraceae	MDD	Dutch	WM	0.028 (0.018)	1.03 [0.99-1.07]	12	1e-05	NA	NA	NA	NA	0.126
Family Lactobacillaceae	MDD	Dutch	IVW	0.015 (0.011)	1.02 [0.99-1.04]	13	1e-05	0.000183	0.68	NA	NA	0.16
Family Lactobacillaceae	MDD	Dutch	WM	0.020 (0.010)	1.02 [1.00-1.04]	13	1e-05	NA	NA	NA	NA	0.036
Family Micrococcaceae	MDD	Dutch	IVW	0.008 (0.017)	1.01 [0.97-1.04]	4	1e-05	0.069	0.577	NA	NA	0.647
Family Micrococcaceae	MDD	Dutch	WM	0.004 (0.014)	1.00 [0.98-1.03]	4	1e-05	NA	NA	NA	NA	0.749
Family Oscillospiraceae	MDD	Dutch	IVW	0.023 (0.020)	1.02 [0.98-1.06]	8	1e-05	0.162	0.333	NA	NA	0.249
Family Oscillospiraceae	MDD	Dutch	WM	0.033 (0.024)	1.03 [0.99-1.08]	8	1e-05	NA	NA	NA	NA	0.16
Family Oxalobacteraceae	MDD	Dutch	IVW	0.017 (0.010)	1.02 [1.00-1.04]	9	1e-05	0.575	-0.204	NA	NA	0.075
Family Oxalobacteraceae	MDD	Dutch	WM	0.017 (0.013)	1.02 [0.99-1.04]	9	1e-05	NA	NA	NA	NA	0.188
Family Porphyromonadaceae	MDD	Dutch	IVW	0.008 (0.018)	1.01 [0.97-1.04]	16	1e-05	0.00379	0.554	NA	NA	0.669
Family Porphyromonadaceae	MDD	Dutch	WM	0.005 (0.018)	1.01 [0.97-1.04]	16	1e-05	NA	NA	NA	NA	0.772
Family Prevotellaceae	MDD	Dutch	IVW	-0.007 (0.026)	0.99 [0.94-1.04]	8	1e-05	0.00464	0.658	NA	NA	0.783
Family Prevotellaceae	MDD	Dutch	WM	-0.005 (0.023)	1.00 [0.95-1.04]	8	1e-05	NA	NA	NA	NA	0.839
Family Rikenellaceae	MDD	Dutch	IVW	-0.004 (0.015)	1.00 [0.97-1.03]	10	1e-05	0.478	-0.051	NA	NA	0.767
Family Rikenellaceae	MDD	Dutch	WM	0.005 (0.020)	1.01 [0.97-1.04]	10	1e-05	NA	NA	NA	NA	0.779
Family Ruminococcaceae	MDD	Dutch	IVW	-0.012 (0.017)	0.99 [0.95-1.02]	7	1e-05	0.593	-0.297	NA	NA	0.492
Family Ruminococcaceae	MDD	Dutch	WM	0.003 (0.022)	1.00 [0.96-1.05]	7	1e-05	NA	NA	NA	NA	0.882
Family Streptococcaceae	MDD	Dutch	IVW	0.001 (0.010)	1.00 [0.98-1.02]	13	1e-05	0.222	0.219	NA	NA	0.887
Family Streptococcaceae	MDD	Dutch	WM	0.001 (0.012)	1.00 [0.98-1.03]	13	1e-05	NA	NA	NA	NA	0.915
Family Sutterellaceae	MDD	Dutch	IVW	-0.008 (0.020)	0.99 [0.95-1.03]	7	1e-05	0.205	0.293	NA	NA	0.702
Family Sutterellaceae	MDD	Dutch	WM	0.004 (0.024)	1.00 [0.96-1.05]	7	1e-05	NA	NA	NA	NA	0.855
Family Veillonellaceae	MDD	Dutch	IVW	-0.004 (0.015)	1.00 [0.97-1.03]	10	1e-05	0.126	0.353	NA	NA	0.795
Family Veillonellaceae	MDD	Dutch	WM	0.012 (0.018)	1.01 [0.98-1.05]	10	1e-05	NA	NA	NA	NA	0.494
Family Verrucomicrobiaceae	MDD	Dutch	IVW	0.002 (0.014)	1.00 [0.97-1.03]	13	1e-05	0.08	0.38	NA	NA	0.894
Family Verrucomicrobiaceae	MDD	Dutch	WM	0.024 (0.016)	1.02 [0.99-1.06]	13	1e-05	NA	NA	NA	NA	0.141
Genus Adlercreutzia	MDD	Dutch	IVW	0.004 (0.019)	1.00 [0.97-1.04]	6	1e-05	0.072	0.506	NA	NA	0.81
Genus Adlercreutzia	MDD	Dutch	WM	0.023 (0.017)	1.02 [0.99-1.06]	6	1e-05	NA	NA	NA	NA	0.182
Genus Akkermansia	MDD	Dutch	IVW	0.002 (0.014)	1.00 [0.97-1.03]	13	1e-05	0.08	0.38	NA	NA	0.894
Genus Akkermansia	MDD	Dutch	WM	0.024 (0.016)	1.02 [0.99-1.06]	13	1e-05	NA	NA	NA	NA	0.142
Genus Alistipes	MDD	Dutch	IVW	-0.004 (0.015)	1.00 [0.97-1.03]	10	1e-05	0.478	-0.05	NA	NA	0.77
Genus Alistipes	MDD	Dutch	WM	0.006 (0.021)	1.01 [0.97-1.05]	10	1e-05	NA	NA	NA	NA	0.762
Genus Anaerotruncus	MDD	Dutch	IVW	-0.012 (0.009)	0.99 [0.97-1.01]	5	1e-05	0.902	-2.81	NA	NA	0.191
Genus Anaerotruncus	MDD	Dutch	WM	-0.013 (0.011)	0.99 [0.97-1.01]	5	1e-05	NA	NA	NA	NA	0.26
Genus Bacteroidales noname	MDD	Dutch	IVW	-0.021 (0.018)	0.98 [0.94-1.02]	9	1e-05	0.166	0.315	NA	NA	0.254
Genus Bacteroidales noname	MDD	Dutch	WM	-0.018 (0.021)	0.98 [0.94-1.02]	9	1e-05	NA	NA	NA	NA	0.393
Genus Bacteroides	MDD	Dutch	IVW	0.013 (0.018)	1.01 [0.98-1.05]	15	1e-05	0.011	0.515	NA	NA	0.45
Genus Bacteroides	MDD	Dutch	WM	-0.006 (0.019)	0.99 [0.96-1.03]	15	1e-05	NA	NA	NA	NA	0.744
Genus Barnesiella	MDD	Dutch	IVW	-0.008 (0.019)	0.99 [0.96-1.03]	12	1e-05	0.01	0.554	NA	NA	0.696
Genus Barnesiella	MDD	Dutch	WM	0.003 (0.019)	1.00 [0.97-1.04]	12	1e-05	NA	NA	NA	NA	0.858
Genus Bifidobacterium	MDD	Dutch	IVW	-0.024 (0.014)	0.98 [0.95-1.00]	10	1e-05	0.421	0.019	NA	NA	0.094
Genus Bifidobacterium	MDD	Dutch	WM	-0.030 (0.019)	0.97 [0.93-1.01]	10	1e-05	NA	NA	NA	NA	0.119
Genus Bilophila	MDD	Dutch	IVW	0.083 (0.023)	1.09 [1.04-1.14]	5	1e-05	0.269	0.229	NA	NA	0.000256
Genus Bilophila	MDD	Dutch	WM	0.101 (0.028)	1.11 [1.05-1.17]	5	1e-05	NA	NA	NA	NA	0.000318
Genus Blautia	MDD	Dutch	IVW	-0.011 (0.018)	0.99 [0.96-1.02]	12	1e-05	0.047	0.447	NA	NA	0.553
Genus Blautia	MDD	Dutch	WM	-0.004 (0.020)	1.00 [0.96-1.04]	12	1e-05	NA	NA	NA	NA	0.855
Genus Burkholderiales noname	MDD	Dutch	IVW	-0.008 (0.013)	0.99 [0.97-1.02]	11	1e-05	0.034	0.489	NA	NA	0.538
Genus Burkholderiales noname	MDD	Dutch	WM	-0.001 (0.013)	1.00 [0.97-1.03]	11	1e-05	NA	NA	NA	NA	0.937
Genus Butyrivibrio	MDD	Dutch	IVW	-0.005 (0.007)	1.00 [0.98-1.01]	9	1e-05	0.278	0.185	NA	NA	0.515
Genus Butyrivibrio	MDD	Dutch	WM	-0.005 (0.009)	1.00 [0.98-1.01]	9	1e-05	NA	NA	NA	NA	0.604
Genus Clostridium	MDD	Dutch	IVW	0.006 (0.013)	1.01 [0.98-1.03]	9	1e-05	0.172	0.308	NA	NA	0.638
Genus Clostridium	MDD	Dutch	WM	-0.012 (0.016)	0.99 [0.96-1.02]	9	1e-05	NA	NA	NA	NA	0.454
Genus Collinsella	MDD	Dutch	IVW	-0.001 (0.020)	1.00 [0.96-1.04]	8	1e-05	0.104	0.411	NA	NA	0.95
Genus Collinsella	MDD	Dutch	WM	-0.001 (0.021)	1.00 [0.96-1.04]	8	1e-05	NA	NA	NA	NA	0.95
Genus Coprobacter	MDD	Dutch	IVW	0.019 (0.015)	1.02 [0.99-1.05]	7	1e-05	0.129	0.393	NA	NA	0.199
Genus Coprobacter	MDD	Dutch	WM	0.008 (0.017)	1.01 [0.97-1.04]	7	1e-05	NA	NA	NA	NA	0.651
Genus Coprococcus	MDD	Dutch	IVW	0.012 (0.014)	1.01 [0.99-1.04]	10	1e-05	0.442	-0.00519	NA	NA	0.379
Genus Coprococcus	MDD	Dutch	WM	0.016 (0.019)	1.02 [0.98-1.06]	10	1e-05	NA	NA	NA	NA	0.415
Genus Dialister	MDD	Dutch	IVW	0.007 (0.020)	1.01 [0.97-1.05]	5	1e-05	0.057	0.563	NA	NA	0.742
Genus Dialister	MDD	Dutch	WM	-0.012 (0.020)	0.99 [0.95-1.03]	5	1e-05	NA	NA	NA	NA	0.525
Genus Dorea	MDD	Dutch	IVW	-0.036 (0.020)	0.96 [0.93-1.00]	5	1e-05	0.481	-0.149	NA	NA	0.076
Genus Dorea	MDD	Dutch	WM	-0.013 (0.028)	0.99 [0.93-1.04]	5	1e-05	NA	NA	NA	NA	0.642
Genus Eggerthella	MDD	Dutch	IVW	-0.017 (0.010)	0.98 [0.96-1.00]	6	1e-05	0.968	-4.39	NA	NA	0.093
Genus Eggerthella	MDD	Dutch	WM	-0.012 (0.012)	0.99 [0.96-1.01]	6	1e-05	NA	NA	NA	NA	0.303
Genus Erysipelotrichaceae noname	MDD	Dutch	IVW	-0.001 (0.011)	1.00 [0.98-1.02]	11	1e-05	0.086	0.395	NA	NA	0.951
Genus Erysipelotrichaceae noname	MDD	Dutch	WM	-0.008 (0.012)	0.99 [0.97-1.02]	11	1e-05	NA	NA	NA	NA	0.516
Genus Escherichia	MDD	Dutch	IVW	-0.026 (0.015)	0.97 [0.95-1.00]	11	1e-05	0.094	0.383	NA	NA	0.084
Genus Escherichia	MDD	Dutch	WM	-0.010 (0.017)	0.99 [0.96-1.02]	11	1e-05	NA	NA	NA	NA	0.546
Genus Eubacterium	MDD	Dutch	IVW	-0.010 (0.025)	0.99 [0.94-1.04]	6	1e-05	0.103	0.454	NA	NA	0.692
Genus Eubacterium	MDD	Dutch	WM	0.002 (0.026)	1.00 [0.95-1.05]	6	1e-05	NA	NA	NA	NA	0.943
Genus Faecalibacterium	MDD	Dutch	IVW	0.010 (0.019)	1.01 [0.97-1.05]	8	1e-05	0.255	0.22	NA	NA	0.597
Genus Faecalibacterium	MDD	Dutch	WM	0.030 (0.021)	1.03 [0.99-1.07]	8	1e-05	NA	NA	NA	NA	0.163
Genus Flavonifractor	MDD	Dutch	IVW	-0.004 (0.012)	1.00 [0.97-1.02]	5	1e-05	0.38	0.046	NA	NA	0.75
Genus Flavonifractor	MDD	Dutch	WM	-0.007 (0.017)	0.99 [0.96-1.03]	5	1e-05	NA	NA	NA	NA	0.66
Genus Haemophilus	MDD	Dutch	IVW	-0.003 (0.012)	1.00 [0.97-1.02]	5	1e-05	0.657	-0.644	NA	NA	0.8
Genus Haemophilus	MDD	Dutch	WM	-0.004 (0.016)	1.00 [0.96-1.03]	5	1e-05	NA	NA	NA	NA	0.804
Genus Lachnospiraceae noname	MDD	Dutch	IVW	-0.022 (0.034)	0.98 [0.92-1.05]	7	1e-05	0.000803	0.739	NA	NA	0.529
Genus Lachnospiraceae noname	MDD	Dutch	WM	-0.011 (0.028)	0.99 [0.94-1.04]	7	1e-05	NA	NA	NA	NA	0.687
Genus Lactobacillus	MDD	Dutch	IVW	0.011 (0.011)	1.01 [0.99-1.03]	12	1e-05	0.00127	0.641	NA	NA	0.278
Genus Lactobacillus	MDD	Dutch	WM	0.016 (0.009)	1.02 [1.00-1.04]	12	1e-05	NA	NA	NA	NA	0.082
Genus Odoribacter	MDD	Dutch	IVW	-0.018 (0.018)	0.98 [0.95-1.02]	10	1e-05	0.076	0.422	NA	NA	0.321
Genus Odoribacter	MDD	Dutch	WM	-0.018 (0.020)	0.98 [0.94-1.02]	10	1e-05	NA	NA	NA	NA	0.371
Genus Oscillibacter	MDD	Dutch	IVW	0.023 (0.017)	1.02 [0.99-1.06]	9	1e-05	0.232	0.238	NA	NA	0.19
Genus Oscillibacter	MDD	Dutch	WM	0.029 (0.021)	1.03 [0.99-1.07]	9	1e-05	NA	NA	NA	NA	0.155
Genus Oxalobacter	MDD	Dutch	IVW	0.020 (0.009)	1.02 [1.00-1.04]	10	1e-05	0.561	-0.164	NA	NA	0.027
Genus Oxalobacter	MDD	Dutch	WM	0.018 (0.012)	1.02 [0.99-1.04]	10	1e-05	NA	NA	NA	NA	0.131
Genus Parabacteroides	MDD	Dutch	IVW	0.018 (0.013)	1.02 [0.99-1.04]	13	1e-05	0.871	-0.766	NA	NA	0.155
Genus Parabacteroides	MDD	Dutch	WM	0.028 (0.018)	1.03 [0.99-1.06]	13	1e-05	NA	NA	NA	NA	0.113
Genus Paraprevotella	MDD	Dutch	IVW	-0.006 (0.012)	0.99 [0.97-1.02]	8	1e-05	0.517	-0.13	NA	NA	0.611
Genus Paraprevotella	MDD	Dutch	WM	-0.005 (0.016)	1.00 [0.96-1.03]	8	1e-05	NA	NA	NA	NA	0.769
Genus Parasutterella	MDD	Dutch	IVW	0.004 (0.014)	1.00 [0.98-1.03]	12	1e-05	0.014	0.534	NA	NA	0.772
Genus Parasutterella	MDD	Dutch	WM	0.018 (0.015)	1.02 [0.99-1.05]	12	1e-05	NA	NA	NA	NA	0.225
Genus Phascolarctobacterium	MDD	Dutch	IVW	0.013 (0.016)	1.01 [0.98-1.05]	8	1e-05	0.00218	0.687	NA	NA	0.425
Genus Phascolarctobacterium	MDD	Dutch	WM	-0.005 (0.012)	0.99 [0.97-1.02]	8	1e-05	NA	NA	NA	NA	0.673
Genus Prevotella	MDD	Dutch	IVW	0.005 (0.017)	1.01 [0.97-1.04]	6	1e-05	0.484	-0.119	NA	NA	0.766
Genus Prevotella	MDD	Dutch	WM	0.005 (0.022)	1.01 [0.96-1.05]	6	1e-05	NA	NA	NA	NA	0.812
Genus Pseudoflavonifractor	MDD	Dutch	IVW	-0.023 (0.015)	0.98 [0.95-1.01]	9	1e-05	0.041	0.502	NA	NA	0.121
Genus Pseudoflavonifractor	MDD	Dutch	WM	-0.017 (0.016)	0.98 [0.95-1.01]	9	1e-05	NA	NA	NA	NA	0.289
Genus Roseburia	MDD	Dutch	IVW	-0.026 (0.015)	0.97 [0.95-1.00]	14	1e-05	0.117	0.323	NA	NA	0.086
Genus Roseburia	MDD	Dutch	WM	-0.030 (0.018)	0.97 [0.94-1.01]	14	1e-05	NA	NA	NA	NA	0.1
Genus Rothia	MDD	Dutch	IVW	0.008 (0.017)	1.01 [0.97-1.04]	4	1e-05	0.069	0.577	NA	NA	0.648
Genus Rothia	MDD	Dutch	WM	0.004 (0.013)	1.00 [0.98-1.03]	4	1e-05	NA	NA	NA	NA	0.747
Genus Ruminococcaceae noname	MDD	Dutch	IVW	0.005 (0.012)	1.00 [0.98-1.03]	8	1e-05	0.00707	0.639	NA	NA	0.684
Genus Ruminococcaceae noname	MDD	Dutch	WM	0.011 (0.011)	1.01 [0.99-1.03]	8	1e-05	NA	NA	NA	NA	0.309
Genus Ruminococcus	MDD	Dutch	IVW	0.012 (0.016)	1.01 [0.98-1.04]	8	1e-05	0.359	0.092	NA	NA	0.473
Genus Ruminococcus	MDD	Dutch	WM	-0.006 (0.022)	0.99 [0.95-1.04]	8	1e-05	NA	NA	NA	NA	0.796
Genus Streptococcus	MDD	Dutch	IVW	0.015 (0.012)	1.01 [0.99-1.04]	10	1e-05	0.106	0.378	NA	NA	0.223
Genus Streptococcus	MDD	Dutch	WM	0.017 (0.014)	1.02 [0.99-1.05]	10	1e-05	NA	NA	NA	NA	0.225
Genus Subdoligranulum	MDD	Dutch	IVW	0.001 (0.013)	1.00 [0.98-1.03]	13	1e-05	0.83	-0.621	NA	NA	0.95
Genus Subdoligranulum	MDD	Dutch	WM	0.005 (0.017)	1.01 [0.97-1.04]	13	1e-05	NA	NA	NA	NA	0.77
Genus Sutterellaceae unclassified	MDD	Dutch	IVW	-0.008 (0.014)	0.99 [0.97-1.02]	5	1e-05	0.794	-1.37	NA	NA	0.576
Genus Sutterellaceae unclassified	MDD	Dutch	WM	-0.000 (0.018)	1.00 [0.97-1.03]	5	1e-05	NA	NA	NA	NA	0.989
Genus Veillonella	MDD	Dutch	IVW	0.018 (0.018)	1.02 [0.98-1.05]	7	1e-05	0.00303	0.697	NA	NA	0.335
Genus Veillonella	MDD	Dutch	WM	0.001 (0.014)	1.00 [0.97-1.03]	7	1e-05	NA	NA	NA	NA	0.944
Order Bacteroidales	MDD	Dutch	IVW	0.010 (0.018)	1.01 [0.97-1.05]	13	1e-05	0.01	0.541	NA	NA	0.599
Order Bacteroidales	MDD	Dutch	WM	-0.006 (0.018)	0.99 [0.96-1.03]	13	1e-05	NA	NA	NA	NA	0.753
Order Bifidobacteriales	MDD	Dutch	IVW	-0.014 (0.020)	0.99 [0.95-1.02]	11	1e-05	0.017	0.539	NA	NA	0.475
Order Bifidobacteriales	MDD	Dutch	WM	-0.023 (0.020)	0.98 [0.94-1.02]	11	1e-05	NA	NA	NA	NA	0.236
Order Burkholderiales	MDD	Dutch	IVW	-0.010 (0.013)	0.99 [0.96-1.02]	12	1e-05	0.824	-0.645	NA	NA	0.456
Order Burkholderiales	MDD	Dutch	WM	0.003 (0.017)	1.00 [0.97-1.04]	12	1e-05	NA	NA	NA	NA	0.84
Order Clostridiales	MDD	Dutch	IVW	-0.022 (0.029)	0.98 [0.92-1.04]	7	1e-05	0.00909	0.648	NA	NA	0.446
Order Clostridiales	MDD	Dutch	WM	0.019 (0.025)	1.02 [0.97-1.07]	7	1e-05	NA	NA	NA	NA	0.454
Order Coriobacteriales	MDD	Dutch	IVW	-0.005 (0.028)	1.00 [0.94-1.05]	9	1e-05	0.0007	0.704	NA	NA	0.862
Order Coriobacteriales	MDD	Dutch	WM	0.006 (0.024)	1.01 [0.96-1.05]	9	1e-05	NA	NA	NA	NA	0.809
Order Desulfovibrionales	MDD	Dutch	IVW	0.029 (0.020)	1.03 [0.99-1.07]	5	1e-05	0.389	0.03	NA	NA	0.158
Order Desulfovibrionales	MDD	Dutch	WM	0.006 (0.025)	1.01 [0.96-1.06]	5	1e-05	NA	NA	NA	NA	0.811
Order Enterobacteriales	MDD	Dutch	IVW	0.009 (0.027)	1.01 [0.96-1.06]	5	1e-05	0.053	0.571	NA	NA	0.729
Order Enterobacteriales	MDD	Dutch	WM	0.006 (0.025)	1.01 [0.96-1.06]	5	1e-05	NA	NA	NA	NA	0.816
Order Erysipelotrichales	MDD	Dutch	IVW	-0.032 (0.022)	0.97 [0.93-1.01]	7	1e-05	0.053	0.517	NA	NA	0.14
Order Erysipelotrichales	MDD	Dutch	WM	-0.046 (0.021)	0.96 [0.92-1.00]	7	1e-05	NA	NA	NA	NA	0.034
Order Lactobacillales	MDD	Dutch	IVW	-0.015 (0.014)	0.99 [0.96-1.01]	12	1e-05	0.019	0.517	NA	NA	0.285
Order Lactobacillales	MDD	Dutch	WM	-0.003 (0.014)	1.00 [0.97-1.02]	12	1e-05	NA	NA	NA	NA	0.835
Order Selenomonadales	MDD	Dutch	IVW	-0.019 (0.018)	0.98 [0.95-1.02]	6	1e-05	0.51	-0.168	NA	NA	0.29
Order Selenomonadales	MDD	Dutch	WM	-0.014 (0.023)	0.99 [0.94-1.03]	6	1e-05	NA	NA	NA	NA	0.544
Order Verrucomicrobiales	MDD	Dutch	IVW	0.002 (0.014)	1.00 [0.97-1.03]	13	1e-05	0.08	0.38	NA	NA	0.894
Order Verrucomicrobiales	MDD	Dutch	WM	0.024 (0.017)	1.02 [0.99-1.06]	13	1e-05	NA	NA	NA	NA	0.16
Phylum Actinobacteria	MDD	Dutch	IVW	-0.033 (0.016)	0.97 [0.94-1.00]	9	1e-05	0.261	0.205	NA	NA	0.043
Phylum Actinobacteria	MDD	Dutch	WM	-0.047 (0.022)	0.95 [0.91-1.00]	9	1e-05	NA	NA	NA	NA	0.03
Phylum Bacteroidetes	MDD	Dutch	IVW	0.010 (0.018)	1.01 [0.97-1.05]	13	1e-05	0.01	0.541	NA	NA	0.599
Phylum Bacteroidetes	MDD	Dutch	WM	-0.006 (0.018)	0.99 [0.96-1.03]	13	1e-05	NA	NA	NA	NA	0.754
Phylum Firmicutes	MDD	Dutch	IVW	0.003 (0.023)	1.00 [0.96-1.05]	6	1e-05	0.165	0.362	NA	NA	0.89
Phylum Firmicutes	MDD	Dutch	WM	0.022 (0.025)	1.02 [0.97-1.07]	6	1e-05	NA	NA	NA	NA	0.383
Phylum Proteobacteria	MDD	Dutch	IVW	0.002 (0.022)	1.00 [0.96-1.04]	11	1e-05	0.00985	0.57	NA	NA	0.941
Phylum Proteobacteria	MDD	Dutch	WM	0.000 (0.022)	1.00 [0.96-1.04]	11	1e-05	NA	NA	NA	NA	0.992
Phylum Verrucomicrobia	MDD	Dutch	IVW	0.002 (0.014)	1.00 [0.97-1.03]	13	1e-05	0.08	0.38	NA	NA	0.894
Phylum Verrucomicrobia	MDD	Dutch	WM	0.024 (0.017)	1.02 [0.99-1.06]	13	1e-05	NA	NA	NA	NA	0.165
Species Adlercreutzia equolifaciens	MDD	Dutch	IVW	0.004 (0.019)	1.00 [0.97-1.04]	6	1e-05	0.072	0.506	NA	NA	0.81
Species Adlercreutzia equolifaciens	MDD	Dutch	WM	0.023 (0.019)	1.02 [0.99-1.06]	6	1e-05	NA	NA	NA	NA	0.213
Species Akkermansia muciniphila	MDD	Dutch	IVW	-0.002 (0.015)	1.00 [0.97-1.03]	12	1e-05	0.098	0.366	NA	NA	0.865
Species Akkermansia muciniphila	MDD	Dutch	WM	0.011 (0.017)	1.01 [0.98-1.04]	12	1e-05	NA	NA	NA	NA	0.494
Species Alistipes finegoldii	MDD	Dutch	IVW	-0.002 (0.021)	1.00 [0.96-1.04]	9	1e-05	0.042	0.501	NA	NA	0.931
Species Alistipes finegoldii	MDD	Dutch	WM	0.024 (0.024)	1.02 [0.98-1.07]	9	1e-05	NA	NA	NA	NA	0.323
Species Alistipes indistinctus	MDD	Dutch	IVW	-0.011 (0.011)	0.99 [0.97-1.01]	12	1e-05	0.368	0.079	NA	NA	0.33
Species Alistipes indistinctus	MDD	Dutch	WM	0.002 (0.014)	1.00 [0.98-1.03]	12	1e-05	NA	NA	NA	NA	0.867
Species Alistipes onderdonkii	MDD	Dutch	IVW	0.080 (0.017)	1.08 [1.05-1.12]	7	1e-05	0.601	-0.315	NA	NA	4.07e-06
Species Alistipes onderdonkii	MDD	Dutch	WM	0.086 (0.025)	1.09 [1.04-1.14]	7	1e-05	NA	NA	NA	NA	0.000519
Species Alistipes putredinis	MDD	Dutch	IVW	-0.009 (0.021)	0.99 [0.95-1.03]	5	1e-05	0.801	-1.44	NA	NA	0.656
Species Alistipes putredinis	MDD	Dutch	WM	-0.002 (0.026)	1.00 [0.95-1.05]	5	1e-05	NA	NA	NA	NA	0.938
Species Alistipes senegalensis	MDD	Dutch	IVW	-0.035 (0.017)	0.97 [0.93-1.00]	11	1e-05	0.08	0.402	NA	NA	0.041
Species Alistipes senegalensis	MDD	Dutch	WM	-0.022 (0.019)	0.98 [0.94-1.02]	11	1e-05	NA	NA	NA	NA	0.248
Species Alistipes shahii	MDD	Dutch	IVW	-0.019 (0.018)	0.98 [0.95-1.02]	11	1e-05	0.076	0.41	NA	NA	0.294
Species Alistipes shahii	MDD	Dutch	WM	-0.000 (0.021)	1.00 [0.96-1.04]	11	1e-05	NA	NA	NA	NA	0.983
Species Alistipes sp AP11	MDD	Dutch	IVW	0.010 (0.009)	1.01 [0.99-1.03]	10	1e-05	0.782	-0.617	NA	NA	0.262
Species Alistipes sp AP11	MDD	Dutch	WM	0.022 (0.012)	1.02 [1.00-1.05]	10	1e-05	NA	NA	NA	NA	0.074
Species Bacteroidales bacterium ph8	MDD	Dutch	IVW	-0.027 (0.020)	0.97 [0.94-1.01]	8	1e-05	0.171	0.322	NA	NA	0.165
Species Bacteroidales bacterium ph8	MDD	Dutch	WM	-0.025 (0.023)	0.98 [0.93-1.02]	8	1e-05	NA	NA	NA	NA	0.27
Species Bacteroides caccae	MDD	Dutch	IVW	0.002 (0.016)	1.00 [0.97-1.03]	9	1e-05	0.21	0.263	NA	NA	0.924
Species Bacteroides caccae	MDD	Dutch	WM	0.003 (0.018)	1.00 [0.97-1.04]	9	1e-05	NA	NA	NA	NA	0.88
Species Bacteroides cellulosilyticus	MDD	Dutch	IVW	0.015 (0.016)	1.02 [0.98-1.05]	11	1e-05	0.00189	0.641	NA	NA	0.346
Species Bacteroides cellulosilyticus	MDD	Dutch	WM	0.005 (0.013)	1.01 [0.98-1.03]	11	1e-05	NA	NA	NA	NA	0.694
Species Bacteroides clarus	MDD	Dutch	IVW	0.003 (0.013)	1.00 [0.98-1.03]	8	1e-05	0.00463	0.658	NA	NA	0.803
Species Bacteroides clarus	MDD	Dutch	WM	0.000 (0.012)	1.00 [0.98-1.02]	8	1e-05	NA	NA	NA	NA	0.971
Species Bacteroides dorei	MDD	Dutch	IVW	-0.003 (0.016)	1.00 [0.96-1.03]	15	1e-05	0.011	0.517	NA	NA	0.838
Species Bacteroides dorei	MDD	Dutch	WM	0.005 (0.017)	1.00 [0.97-1.04]	15	1e-05	NA	NA	NA	NA	0.773
Species Bacteroides eggerthii	MDD	Dutch	IVW	0.007 (0.010)	1.01 [0.99-1.03]	7	1e-05	0.994	-7.46	NA	NA	0.476
Species Bacteroides eggerthii	MDD	Dutch	WM	0.009 (0.012)	1.01 [0.98-1.03]	7	1e-05	NA	NA	NA	NA	0.455
Species Bacteroides faecis	MDD	Dutch	IVW	0.008 (0.005)	1.01 [1.00-1.02]	14	1e-05	0.461	-0.014	NA	NA	0.133
Species Bacteroides faecis	MDD	Dutch	WM	0.003 (0.007)	1.00 [0.99-1.02]	14	1e-05	NA	NA	NA	NA	0.68
Species Bacteroides finegoldii	MDD	Dutch	IVW	0.016 (0.010)	1.02 [1.00-1.04]	16	1e-05	1.58e-05	0.696	NA	NA	0.121
Species Bacteroides finegoldii	MDD	Dutch	WM	0.005 (0.009)	1.00 [0.99-1.02]	16	1e-05	NA	NA	NA	NA	0.571
Species Bacteroides fragilis	MDD	Dutch	IVW	0.003 (0.010)	1.00 [0.98-1.02]	17	1e-05	0.011	0.495	NA	NA	0.799
Species Bacteroides fragilis	MDD	Dutch	WM	0.005 (0.011)	1.01 [0.98-1.03]	17	1e-05	NA	NA	NA	NA	0.616
Species Bacteroides massiliensis	MDD	Dutch	IVW	-0.015 (0.013)	0.98 [0.96-1.01]	6	1e-05	0.929	-2.68	NA	NA	0.227
Species Bacteroides massiliensis	MDD	Dutch	WM	-0.018 (0.015)	0.98 [0.95-1.01]	6	1e-05	NA	NA	NA	NA	0.243
Species Bacteroides ovatus	MDD	Dutch	IVW	-0.007 (0.014)	0.99 [0.97-1.02]	13	1e-05	0.188	0.254	NA	NA	0.623
Species Bacteroides ovatus	MDD	Dutch	WM	0.002 (0.017)	1.00 [0.97-1.04]	13	1e-05	NA	NA	NA	NA	0.906
Species Bacteroides plebeius	MDD	Dutch	IVW	0.007 (0.009)	1.01 [0.99-1.02]	7	1e-05	0.88	-1.5	NA	NA	0.413
Species Bacteroides plebeius	MDD	Dutch	WM	0.008 (0.011)	1.01 [0.99-1.03]	7	1e-05	NA	NA	NA	NA	0.447
Species Bacteroides salyersiae	MDD	Dutch	IVW	0.013 (0.007)	1.01 [1.00-1.03]	7	1e-05	0.486	-0.098	NA	NA	0.08
Species Bacteroides salyersiae	MDD	Dutch	WM	0.017 (0.010)	1.02 [1.00-1.04]	7	1e-05	NA	NA	NA	NA	0.097
Species Bacteroides stercoris	MDD	Dutch	IVW	-0.006 (0.028)	0.99 [0.94-1.05]	7	1e-05	0.00109	0.73	NA	NA	0.826
Species Bacteroides stercoris	MDD	Dutch	WM	0.007 (0.022)	1.01 [0.96-1.05]	7	1e-05	NA	NA	NA	NA	0.75
Species Bacteroides thetaiotaomicron	MDD	Dutch	IVW	-0.022 (0.017)	0.98 [0.95-1.01]	7	1e-05	0.301	0.168	NA	NA	0.199
Species Bacteroides thetaiotaomicron	MDD	Dutch	WM	-0.012 (0.022)	0.99 [0.95-1.03]	7	1e-05	NA	NA	NA	NA	0.572
Species Bacteroides uniformis	MDD	Dutch	IVW	0.003 (0.023)	1.00 [0.96-1.05]	7	1e-05	0.153	0.361	NA	NA	0.9
Species Bacteroides uniformis	MDD	Dutch	WM	0.009 (0.026)	1.01 [0.96-1.06]	7	1e-05	NA	NA	NA	NA	0.731
Species Bacteroides vulgatus	MDD	Dutch	IVW	0.010 (0.026)	1.01 [0.96-1.06]	6	1e-05	0.104	0.453	NA	NA	0.689
Species Bacteroides vulgatus	MDD	Dutch	WM	-0.012 (0.026)	0.99 [0.94-1.04]	6	1e-05	NA	NA	NA	NA	0.642
Species Bacteroides xylanisolvens	MDD	Dutch	IVW	-0.007 (0.011)	0.99 [0.97-1.02]	13	1e-05	0.761	-0.445	NA	NA	0.54
Species Bacteroides xylanisolvens	MDD	Dutch	WM	0.003 (0.015)	1.00 [0.97-1.03]	13	1e-05	NA	NA	NA	NA	0.827
Species Barnesiella intestinihominis	MDD	Dutch	IVW	-0.015 (0.019)	0.98 [0.95-1.02]	11	1e-05	0.034	0.487	NA	NA	0.416
Species Barnesiella intestinihominis	MDD	Dutch	WM	0.001 (0.020)	1.00 [0.96-1.04]	11	1e-05	NA	NA	NA	NA	0.958
Species Bifidobacterium adolescentis	MDD	Dutch	IVW	-0.031 (0.013)	0.97 [0.94-1.00]	11	1e-05	0.345	0.104	NA	NA	0.021
Species Bifidobacterium adolescentis	MDD	Dutch	WM	-0.034 (0.018)	0.97 [0.93-1.00]	11	1e-05	NA	NA	NA	NA	0.057
Species Bifidobacterium bifidum	MDD	Dutch	IVW	0.007 (0.006)	1.01 [1.00-1.02]	16	1e-05	0.403	0.044	NA	NA	0.262
Species Bifidobacterium bifidum	MDD	Dutch	WM	0.004 (0.008)	1.00 [0.99-1.02]	16	1e-05	NA	NA	NA	NA	0.633
Species Bifidobacterium catenulatum	MDD	Dutch	IVW	0.015 (0.008)	1.02 [1.00-1.03]	6	1e-05	0.302	0.172	NA	NA	0.074
Species Bifidobacterium catenulatum	MDD	Dutch	WM	0.012 (0.010)	1.01 [0.99-1.03]	6	1e-05	NA	NA	NA	NA	0.237
Species Bifidobacterium longum	MDD	Dutch	IVW	-0.014 (0.018)	0.99 [0.95-1.02]	11	1e-05	0.023	0.517	NA	NA	0.447
Species Bifidobacterium longum	MDD	Dutch	WM	-0.017 (0.018)	0.98 [0.95-1.02]	11	1e-05	NA	NA	NA	NA	0.338
Species Bilophila unclassified	MDD	Dutch	IVW	0.049 (0.026)	1.05 [1.00-1.10]	8	1e-05	0.00965	0.623	NA	NA	0.055
Species Bilophila unclassified	MDD	Dutch	WM	0.074 (0.023)	1.08 [1.03-1.13]	8	1e-05	NA	NA	NA	NA	0.00153
Species Bilophila wadsworthia	MDD	Dutch	IVW	-0.015 (0.019)	0.99 [0.95-1.02]	6	1e-05	0.247	0.249	NA	NA	0.447
Species Bilophila wadsworthia	MDD	Dutch	WM	-0.037 (0.022)	0.96 [0.92-1.01]	6	1e-05	NA	NA	NA	NA	0.099
Species Burkholderiales bacterium 1 1 47	MDD	Dutch	IVW	-0.008 (0.013)	0.99 [0.97-1.02]	11	1e-05	0.034	0.489	NA	NA	0.541
Species Burkholderiales bacterium 1 1 47	MDD	Dutch	WM	-0.001 (0.012)	1.00 [0.98-1.02]	11	1e-05	NA	NA	NA	NA	0.943
Species Butyrivibrio crossotus	MDD	Dutch	IVW	-0.008 (0.008)	0.99 [0.98-1.01]	10	1e-05	0.066	0.439	NA	NA	0.358
Species Butyrivibrio crossotus	MDD	Dutch	WM	-0.005 (0.009)	0.99 [0.98-1.01]	10	1e-05	NA	NA	NA	NA	0.561
Species Clostridium asparagiforme	MDD	Dutch	IVW	-0.001 (0.009)	1.00 [0.98-1.02]	10	1e-05	0.022	0.535	NA	NA	0.898
Species Clostridium asparagiforme	MDD	Dutch	WM	-0.004 (0.009)	1.00 [0.98-1.01]	10	1e-05	NA	NA	NA	NA	0.647
Species Clostridium leptum	MDD	Dutch	IVW	0.001 (0.011)	1.00 [0.98-1.02]	7	1e-05	0.277	0.2	NA	NA	0.959
Species Clostridium leptum	MDD	Dutch	WM	0.008 (0.015)	1.01 [0.98-1.04]	7	1e-05	NA	NA	NA	NA	0.603
Species Collinsella aerofaciens	MDD	Dutch	IVW	-0.025 (0.020)	0.98 [0.94-1.01]	8	1e-05	0.087	0.437	NA	NA	0.205
Species Collinsella aerofaciens	MDD	Dutch	WM	-0.019 (0.020)	0.98 [0.94-1.02]	8	1e-05	NA	NA	NA	NA	0.337
Species Coprobacter fastidiosus	MDD	Dutch	IVW	0.019 (0.015)	1.02 [0.99-1.05]	7	1e-05	0.13	0.393	NA	NA	0.198
Species Coprobacter fastidiosus	MDD	Dutch	WM	0.008 (0.017)	1.01 [0.97-1.04]	7	1e-05	NA	NA	NA	NA	0.642
Species Coprococcus catus	MDD	Dutch	IVW	0.000 (0.022)	1.00 [0.96-1.04]	5	1e-05	0.155	0.4	NA	NA	0.986
Species Coprococcus catus	MDD	Dutch	WM	-0.002 (0.025)	1.00 [0.95-1.05]	5	1e-05	NA	NA	NA	NA	0.942
Species Coprococcus comes	MDD	Dutch	IVW	-0.020 (0.013)	0.98 [0.96-1.01]	9	1e-05	0.502	-0.092	NA	NA	0.117
Species Coprococcus comes	MDD	Dutch	WM	-0.010 (0.017)	0.99 [0.96-1.02]	9	1e-05	NA	NA	NA	NA	0.541
Species Desulfovibrio piger	MDD	Dutch	IVW	-0.028 (0.013)	0.97 [0.95-1.00]	5	1e-05	0.48	-0.148	NA	NA	0.026
Species Desulfovibrio piger	MDD	Dutch	WM	-0.029 (0.017)	0.97 [0.94-1.00]	5	1e-05	NA	NA	NA	NA	0.092
Species Dialister invisus	MDD	Dutch	IVW	-0.034 (0.015)	0.97 [0.94-0.99]	5	1e-05	0.303	0.175	NA	NA	0.019
Species Dialister invisus	MDD	Dutch	WM	-0.033 (0.019)	0.97 [0.93-1.00]	5	1e-05	NA	NA	NA	NA	0.086
Species Dorea longicatena	MDD	Dutch	IVW	-0.028 (0.016)	0.97 [0.94-1.00]	10	1e-05	0.17	0.299	NA	NA	0.076
Species Dorea longicatena	MDD	Dutch	WM	-0.011 (0.019)	0.99 [0.95-1.03]	10	1e-05	NA	NA	NA	NA	0.571
Species Dorea unclassified	MDD	Dutch	IVW	-0.011 (0.008)	0.99 [0.97-1.01]	10	1e-05	0.346	0.105	NA	NA	0.191
Species Dorea unclassified	MDD	Dutch	WM	-0.013 (0.011)	0.99 [0.97-1.01]	10	1e-05	NA	NA	NA	NA	0.241
Species Escherichia coli	MDD	Dutch	IVW	-0.011 (0.011)	0.99 [0.97-1.01]	12	1e-05	0.199	0.249	NA	NA	0.338
Species Escherichia coli	MDD	Dutch	WM	-0.011 (0.014)	0.99 [0.96-1.02]	12	1e-05	NA	NA	NA	NA	0.432
Species Escherichia unclassified	MDD	Dutch	IVW	-0.006 (0.022)	0.99 [0.95-1.04]	7	1e-05	0.016	0.615	NA	NA	0.788
Species Escherichia unclassified	MDD	Dutch	WM	0.001 (0.019)	1.00 [0.96-1.04]	7	1e-05	NA	NA	NA	NA	0.975
Species Eubacterium biforme	MDD	Dutch	IVW	-0.002 (0.025)	1.00 [0.95-1.05]	5	1e-05	0.000295	0.811	NA	NA	0.932
Species Eubacterium biforme	MDD	Dutch	WM	-0.009 (0.015)	0.99 [0.96-1.02]	5	1e-05	NA	NA	NA	NA	0.558
Species Eubacterium eligens	MDD	Dutch	IVW	0.005 (0.012)	1.01 [0.98-1.03]	13	1e-05	0.544	-0.109	NA	NA	0.671
Species Eubacterium eligens	MDD	Dutch	WM	-0.002 (0.018)	1.00 [0.96-1.03]	13	1e-05	NA	NA	NA	NA	0.895
Species Eubacterium hallii	MDD	Dutch	IVW	0.005 (0.010)	1.01 [0.98-1.03]	11	1e-05	0.301	0.151	NA	NA	0.629
Species Eubacterium hallii	MDD	Dutch	WM	0.006 (0.013)	1.01 [0.98-1.03]	11	1e-05	NA	NA	NA	NA	0.654
Species Eubacterium ramulus	MDD	Dutch	IVW	0.018 (0.013)	1.02 [0.99-1.04]	10	1e-05	0.139	0.336	NA	NA	0.153
Species Eubacterium ramulus	MDD	Dutch	WM	0.018 (0.015)	1.02 [0.99-1.05]	10	1e-05	NA	NA	NA	NA	0.22
Species Eubacterium rectale	MDD	Dutch	IVW	0.002 (0.018)	1.00 [0.97-1.04]	9	1e-05	0.238	0.231	NA	NA	0.892
Species Eubacterium rectale	MDD	Dutch	WM	-0.006 (0.023)	0.99 [0.95-1.04]	9	1e-05	NA	NA	NA	NA	0.805
Species Eubacterium siraeum	MDD	Dutch	IVW	-0.007 (0.013)	0.99 [0.97-1.02]	11	1e-05	0.657	-0.296	NA	NA	0.553
Species Eubacterium siraeum	MDD	Dutch	WM	-0.006 (0.017)	0.99 [0.96-1.03]	11	1e-05	NA	NA	NA	NA	0.72
Species Eubacterium ventriosum	MDD	Dutch	IVW	-0.005 (0.015)	0.99 [0.97-1.02]	6	1e-05	0.071	0.508	NA	NA	0.725
Species Eubacterium ventriosum	MDD	Dutch	WM	-0.021 (0.015)	0.98 [0.95-1.01]	6	1e-05	NA	NA	NA	NA	0.152
Species Faecalibacterium prausnitzii	MDD	Dutch	IVW	0.010 (0.016)	1.01 [0.98-1.04]	9	1e-05	0.343	0.11	NA	NA	0.544
Species Faecalibacterium prausnitzii	MDD	Dutch	WM	0.024 (0.022)	1.02 [0.98-1.07]	9	1e-05	NA	NA	NA	NA	0.27
Species Flavonifractor plautii	MDD	Dutch	IVW	0.003 (0.013)	1.00 [0.98-1.03]	6	1e-05	0.247	0.249	NA	NA	0.785
Species Flavonifractor plautii	MDD	Dutch	WM	0.003 (0.014)	1.00 [0.98-1.03]	6	1e-05	NA	NA	NA	NA	0.84
Species Haemophilus parainfluenzae	MDD	Dutch	IVW	-0.006 (0.011)	0.99 [0.97-1.02]	6	1e-05	0.747	-0.856	NA	NA	0.575
Species Haemophilus parainfluenzae	MDD	Dutch	WM	-0.011 (0.013)	0.99 [0.96-1.01]	6	1e-05	NA	NA	NA	NA	0.393
Species Holdemania unclassified	MDD	Dutch	IVW	0.003 (0.009)	1.00 [0.99-1.02]	11	1e-05	0.303	0.148	NA	NA	0.742
Species Holdemania unclassified	MDD	Dutch	WM	0.003 (0.011)	1.00 [0.98-1.03]	11	1e-05	NA	NA	NA	NA	0.799
Species Lachnospiraceae bacterium 5 1 63FAA	MDD	Dutch	IVW	0.008 (0.008)	1.01 [0.99-1.02]	5	1e-05	0.788	-1.33	NA	NA	0.301
Species Lachnospiraceae bacterium 5 1 63FAA	MDD	Dutch	WM	0.011 (0.010)	1.01 [0.99-1.03]	5	1e-05	NA	NA	NA	NA	0.312
Species Lachnospiraceae bacterium 7 1 58FAA	MDD	Dutch	IVW	0.007 (0.013)	1.01 [0.98-1.03]	11	1e-05	0.556	-0.142	NA	NA	0.594
Species Lachnospiraceae bacterium 7 1 58FAA	MDD	Dutch	WM	-0.009 (0.018)	0.99 [0.96-1.03]	11	1e-05	NA	NA	NA	NA	0.634
Species Lachnospiraceae bacterium 8 1 57FAA	MDD	Dutch	IVW	0.000 (0.008)	1.00 [0.99-1.02]	16	1e-05	0.046	0.408	NA	NA	0.962
Species Lachnospiraceae bacterium 8 1 57FAA	MDD	Dutch	WM	0.008 (0.009)	1.01 [0.99-1.03]	16	1e-05	NA	NA	NA	NA	0.361
Species Lactobacillus delbrueckii	MDD	Dutch	IVW	0.011 (0.005)	1.01 [1.00-1.02]	16	1e-05	0.564	-0.111	NA	NA	0.024
Species Lactobacillus delbrueckii	MDD	Dutch	WM	0.012 (0.006)	1.01 [1.00-1.03]	16	1e-05	NA	NA	NA	NA	0.054
Species Odoribacter splanchnicus	MDD	Dutch	IVW	0.014 (0.014)	1.01 [0.99-1.04]	13	1e-05	0.101	0.351	NA	NA	0.342
Species Odoribacter splanchnicus	MDD	Dutch	WM	0.013 (0.017)	1.01 [0.98-1.05]	13	1e-05	NA	NA	NA	NA	0.423
Species Oscillibacter unclassified	MDD	Dutch	IVW	0.023 (0.020)	1.02 [0.98-1.06]	8	1e-05	0.162	0.333	NA	NA	0.25
Species Oscillibacter unclassified	MDD	Dutch	WM	0.033 (0.024)	1.03 [0.99-1.08]	8	1e-05	NA	NA	NA	NA	0.16
Species Oxalobacter formigenes	MDD	Dutch	IVW	0.017 (0.010)	1.02 [1.00-1.04]	9	1e-05	0.575	-0.203	NA	NA	0.075
Species Oxalobacter formigenes	MDD	Dutch	WM	0.017 (0.013)	1.02 [0.99-1.04]	9	1e-05	NA	NA	NA	NA	0.217
Species Parabacteroides distasonis	MDD	Dutch	IVW	0.004 (0.014)	1.00 [0.98-1.03]	8	1e-05	0.772	-0.72	NA	NA	0.806
Species Parabacteroides distasonis	MDD	Dutch	WM	-0.005 (0.018)	0.99 [0.96-1.03]	8	1e-05	NA	NA	NA	NA	0.76
Species Parabacteroides goldsteinii	MDD	Dutch	IVW	0.017 (0.016)	1.02 [0.99-1.05]	6	1e-05	0.00948	0.671	NA	NA	0.292
Species Parabacteroides goldsteinii	MDD	Dutch	WM	0.006 (0.012)	1.01 [0.98-1.03]	6	1e-05	NA	NA	NA	NA	0.584
Species Parabacteroides johnsonii	MDD	Dutch	IVW	-0.002 (0.009)	1.00 [0.98-1.02]	9	1e-05	0.097	0.406	NA	NA	0.8
Species Parabacteroides johnsonii	MDD	Dutch	WM	-0.009 (0.010)	0.99 [0.97-1.01]	9	1e-05	NA	NA	NA	NA	0.356
Species Parabacteroides merdae	MDD	Dutch	IVW	-0.012 (0.015)	0.99 [0.96-1.02]	7	1e-05	0.817	-1.04	NA	NA	0.423
Species Parabacteroides merdae	MDD	Dutch	WM	-0.016 (0.019)	0.98 [0.95-1.02]	7	1e-05	NA	NA	NA	NA	0.405
Species Parabacteroides unclassified	MDD	Dutch	IVW	0.000 (0.011)	1.00 [0.98-1.02]	8	1e-05	0.759	-0.675	NA	NA	0.989
Species Parabacteroides unclassified	MDD	Dutch	WM	0.011 (0.014)	1.01 [0.98-1.04]	8	1e-05	NA	NA	NA	NA	0.442
Species Paraprevotella clara	MDD	Dutch	IVW	-0.006 (0.010)	0.99 [0.98-1.01]	13	1e-05	0.271	0.171	NA	NA	0.501
Species Paraprevotella clara	MDD	Dutch	WM	-0.008 (0.012)	0.99 [0.97-1.02]	13	1e-05	NA	NA	NA	NA	0.498
Species Paraprevotella unclassified	MDD	Dutch	IVW	0.007 (0.016)	1.01 [0.98-1.04]	9	1e-05	0.056	0.472	NA	NA	0.658
Species Paraprevotella unclassified	MDD	Dutch	WM	0.001 (0.017)	1.00 [0.97-1.04]	9	1e-05	NA	NA	NA	NA	0.947
Species Paraprevotella xylaniphila	MDD	Dutch	IVW	-0.011 (0.009)	0.99 [0.97-1.01]	10	1e-05	0.623	-0.262	NA	NA	0.203
Species Paraprevotella xylaniphila	MDD	Dutch	WM	-0.014 (0.011)	0.99 [0.96-1.01]	10	1e-05	NA	NA	NA	NA	0.225
Species Parasutterella excrementihominis	MDD	Dutch	IVW	0.009 (0.013)	1.01 [0.98-1.03]	12	1e-05	0.046	0.448	NA	NA	0.51
Species Parasutterella excrementihominis	MDD	Dutch	WM	0.018 (0.014)	1.02 [0.99-1.05]	12	1e-05	NA	NA	NA	NA	0.194
Species Phascolarctobacterium succinatutens	MDD	Dutch	IVW	0.013 (0.016)	1.01 [0.98-1.05]	8	1e-05	0.00216	0.688	NA	NA	0.428
Species Phascolarctobacterium succinatutens	MDD	Dutch	WM	-0.005 (0.012)	0.99 [0.97-1.02]	8	1e-05	NA	NA	NA	NA	0.669
Species Prevotella copri	MDD	Dutch	IVW	0.002 (0.011)	1.00 [0.98-1.02]	13	1e-05	0.758	-0.438	NA	NA	0.868
Species Prevotella copri	MDD	Dutch	WM	0.002 (0.016)	1.00 [0.97-1.03]	13	1e-05	NA	NA	NA	NA	0.908
Species Pseudoflavonifractor capillosus	MDD	Dutch	IVW	-0.023 (0.012)	0.98 [0.96-1.00]	11	1e-05	0.132	0.334	NA	NA	0.045
Species Pseudoflavonifractor capillosus	MDD	Dutch	WM	-0.019 (0.014)	0.98 [0.95-1.01]	11	1e-05	NA	NA	NA	NA	0.192
Species Roseburia hominis	MDD	Dutch	IVW	0.009 (0.026)	1.01 [0.96-1.06]	7	1e-05	0.019	0.603	NA	NA	0.742
Species Roseburia hominis	MDD	Dutch	WM	-0.016 (0.025)	0.98 [0.94-1.03]	7	1e-05	NA	NA	NA	NA	0.528
Species Roseburia intestinalis	MDD	Dutch	IVW	-0.012 (0.019)	0.99 [0.95-1.02]	9	1e-05	0.04	0.506	NA	NA	0.51
Species Roseburia intestinalis	MDD	Dutch	WM	-0.001 (0.019)	1.00 [0.96-1.04]	9	1e-05	NA	NA	NA	NA	0.95
Species Roseburia unclassified	MDD	Dutch	IVW	0.007 (0.011)	1.01 [0.98-1.03]	14	1e-05	0.00638	0.553	NA	NA	0.566
Species Roseburia unclassified	MDD	Dutch	WM	0.004 (0.011)	1.00 [0.98-1.03]	14	1e-05	NA	NA	NA	NA	0.72
Species Ruminococcaceae bacterium D16	MDD	Dutch	IVW	0.007 (0.014)	1.01 [0.98-1.03]	7	1e-05	0.0043	0.683	NA	NA	0.624
Species Ruminococcaceae bacterium D16	MDD	Dutch	WM	0.013 (0.012)	1.01 [0.99-1.04]	7	1e-05	NA	NA	NA	NA	0.258
Species Ruminococcus bromii	MDD	Dutch	IVW	-0.012 (0.015)	0.99 [0.96-1.02]	6	1e-05	0.401	0.024	NA	NA	0.431
Species Ruminococcus bromii	MDD	Dutch	WM	-0.023 (0.019)	0.98 [0.94-1.01]	6	1e-05	NA	NA	NA	NA	0.227
Species Ruminococcus callidus	MDD	Dutch	IVW	-0.018 (0.017)	0.98 [0.95-1.01]	5	1e-05	0.116	0.459	NA	NA	0.275
Species Ruminococcus callidus	MDD	Dutch	WM	-0.006 (0.017)	0.99 [0.96-1.03]	5	1e-05	NA	NA	NA	NA	0.722
Species Ruminococcus lactaris	MDD	Dutch	IVW	-0.023 (0.018)	0.98 [0.94-1.01]	5	1e-05	0.191	0.345	NA	NA	0.208
Species Ruminococcus lactaris	MDD	Dutch	WM	-0.008 (0.021)	0.99 [0.95-1.03]	5	1e-05	NA	NA	NA	NA	0.71
Species Ruminococcus obeum	MDD	Dutch	IVW	0.003 (0.011)	1.00 [0.98-1.03]	13	1e-05	0.46	-0.015	NA	NA	0.759
Species Ruminococcus obeum	MDD	Dutch	WM	-0.009 (0.015)	0.99 [0.96-1.02]	13	1e-05	NA	NA	NA	NA	0.561
Species Ruminococcus torques	MDD	Dutch	IVW	-0.035 (0.016)	0.97 [0.94-1.00]	7	1e-05	0.185	0.318	NA	NA	0.026
Species Ruminococcus torques	MDD	Dutch	WM	-0.039 (0.017)	0.96 [0.93-1.00]	7	1e-05	NA	NA	NA	NA	0.025
Species Subdoligranulum unclassified	MDD	Dutch	IVW	0.001 (0.014)	1.00 [0.97-1.03]	12	1e-05	0.766	-0.486	NA	NA	0.95
Species Subdoligranulum unclassified	MDD	Dutch	WM	0.011 (0.018)	1.01 [0.98-1.05]	12	1e-05	NA	NA	NA	NA	0.533
Species Veillonella unclassified	MDD	Dutch	IVW	0.009 (0.015)	1.01 [0.98-1.04]	10	1e-05	0.000487	0.697	NA	NA	0.545
Species Veillonella unclassified	MDD	Dutch	WM	-0.005 (0.012)	1.00 [0.97-1.02]	10	1e-05	NA	NA	NA	NA	0.689
Class Actinobacteria	MDD	MibioGen	IVW	0.041 (0.019)	1.04 [1.00-1.08]	14	1e-05	0.35	0.094	NA	NA	0.032
Class Actinobacteria	MDD	MibioGen	WM	0.046 (0.027)	1.05 [0.99-1.10]	14	1e-05	NA	NA	NA	NA	0.083
Class Alphaproteobacteria	MDD	MibioGen	IVW	-0.029 (0.021)	0.97 [0.93-1.01]	6	1e-05	0.859	-1.59	NA	NA	0.168
Class Alphaproteobacteria	MDD	MibioGen	WM	-0.031 (0.027)	0.97 [0.92-1.02]	6	1e-05	NA	NA	NA	NA	0.257
Class Bacilli	MDD	MibioGen	IVW	-0.036 (0.023)	0.96 [0.92-1.01]	18	1e-05	0.00546	0.52	NA	NA	0.112
Class Bacilli	MDD	MibioGen	WM	-0.004 (0.024)	1.00 [0.95-1.04]	18	1e-05	NA	NA	NA	NA	0.861
Class Bacteroidia	MDD	MibioGen	IVW	-0.002 (0.026)	1.00 [0.95-1.05]	13	1e-05	0.026	0.484	NA	NA	0.928
Class Bacteroidia	MDD	MibioGen	WM	0.002 (0.029)	1.00 [0.95-1.06]	13	1e-05	NA	NA	NA	NA	0.942
Class Betaproteobacteria	MDD	MibioGen	IVW	0.033 (0.029)	1.03 [0.98-1.09]	13	1e-05	0.00639	0.565	NA	NA	0.269
Class Betaproteobacteria	MDD	MibioGen	WM	0.012 (0.031)	1.01 [0.95-1.07]	13	1e-05	NA	NA	NA	NA	0.698
Class Clostridia	MDD	MibioGen	IVW	-0.013 (0.028)	0.99 [0.93-1.04]	12	1e-05	0.053	0.435	NA	NA	0.643
Class Clostridia	MDD	MibioGen	WM	-0.019 (0.032)	0.98 [0.92-1.04]	12	1e-05	NA	NA	NA	NA	0.54
Class Coriobacteriia	MDD	MibioGen	IVW	0.004 (0.022)	1.00 [0.96-1.05]	12	1e-05	0.343	0.104	NA	NA	0.866
Class Coriobacteriia	MDD	MibioGen	WM	0.024 (0.029)	1.02 [0.97-1.08]	12	1e-05	NA	NA	NA	NA	0.404
Class Deltaproteobacteria	MDD	MibioGen	IVW	-0.014 (0.024)	0.99 [0.94-1.03]	13	1e-05	0.035	0.46	NA	NA	0.54
Class Deltaproteobacteria	MDD	MibioGen	WM	-0.024 (0.025)	0.98 [0.93-1.03]	13	1e-05	NA	NA	NA	NA	0.339
Class Erysipelotrichia	MDD	MibioGen	IVW	-0.022 (0.046)	0.98 [0.89-1.07]	12	1e-05	1.56e-07	0.794	NA	NA	0.626
Class Erysipelotrichia	MDD	MibioGen	WM	0.017 (0.032)	1.02 [0.96-1.08]	12	1e-05	NA	NA	NA	NA	0.589
Class Gammaproteobacteria	MDD	MibioGen	IVW	0.065 (0.032)	1.07 [1.00-1.14]	6	1e-05	0.193	0.324	NA	NA	0.042
Class Gammaproteobacteria	MDD	MibioGen	WM	0.055 (0.037)	1.06 [0.98-1.13]	6	1e-05	NA	NA	NA	NA	0.135
Class Lentisphaeria	MDD	MibioGen	IVW	-0.006 (0.018)	0.99 [0.96-1.03]	7	1e-05	0.088	0.455	NA	NA	0.744
Class Lentisphaeria	MDD	MibioGen	WM	-0.004 (0.018)	1.00 [0.96-1.03]	7	1e-05	NA	NA	NA	NA	0.824
Class Melainabacteria	MDD	MibioGen	IVW	-0.008 (0.013)	0.99 [0.97-1.02]	9	1e-05	0.756	-0.596	NA	NA	0.536
Class Melainabacteria	MDD	MibioGen	WM	-0.002 (0.017)	1.00 [0.96-1.03]	9	1e-05	NA	NA	NA	NA	0.889
Class Methanobacteria	MDD	MibioGen	IVW	-0.003 (0.010)	1.00 [0.98-1.02]	10	1e-05	0.774	-0.591	NA	NA	0.764
Class Methanobacteria	MDD	MibioGen	WM	0.001 (0.012)	1.00 [0.98-1.02]	10	1e-05	NA	NA	NA	NA	0.959
Class Mollicutes	MDD	MibioGen	IVW	-0.041 (0.024)	0.96 [0.92-1.01]	12	1e-05	0.012	0.545	NA	NA	0.082
Class Mollicutes	MDD	MibioGen	WM	-0.038 (0.024)	0.96 [0.92-1.01]	12	1e-05	NA	NA	NA	NA	0.111
Class Negativicutes	MDD	MibioGen	IVW	0.025 (0.021)	1.03 [0.98-1.07]	11	1e-05	0.483	-0.049	NA	NA	0.223
Class Negativicutes	MDD	MibioGen	WM	0.019 (0.029)	1.02 [0.96-1.08]	11	1e-05	NA	NA	NA	NA	0.5
Class Verrucomicrobiae	MDD	MibioGen	IVW	-0.003 (0.017)	1.00 [0.96-1.03]	10	1e-05	0.446	-0.01	NA	NA	0.855
Class Verrucomicrobiae	MDD	MibioGen	WM	0.010 (0.023)	1.01 [0.97-1.06]	10	1e-05	NA	NA	NA	NA	0.662
Family Acidaminococcaceae	MDD	MibioGen	IVW	0.010 (0.033)	1.01 [0.95-1.08]	6	1e-05	0.075	0.5	NA	NA	0.757
Family Acidaminococcaceae	MDD	MibioGen	WM	0.003 (0.031)	1.00 [0.94-1.07]	6	1e-05	NA	NA	NA	NA	0.912
Family Actinomycetaceae	MDD	MibioGen	IVW	-0.016 (0.018)	0.98 [0.95-1.02]	6	1e-05	0.976	-5.08	NA	NA	0.39
Family Actinomycetaceae	MDD	MibioGen	WM	-0.018 (0.022)	0.98 [0.94-1.03]	6	1e-05	NA	NA	NA	NA	0.428
Family Alcaligenaceae	MDD	MibioGen	IVW	0.010 (0.029)	1.01 [0.95-1.07]	12	1e-05	0.018	0.52	NA	NA	0.734
Family Alcaligenaceae	MDD	MibioGen	WM	0.010 (0.030)	1.01 [0.95-1.07]	12	1e-05	NA	NA	NA	NA	0.736
Family Bacteroidaceae	MDD	MibioGen	IVW	0.018 (0.025)	1.02 [0.97-1.07]	8	1e-05	0.425	0.00579	NA	NA	0.475
Family Bacteroidaceae	MDD	MibioGen	WM	0.028 (0.033)	1.03 [0.96-1.10]	8	1e-05	NA	NA	NA	NA	0.405
Family BacteroidalesS24 7group	MDD	MibioGen	IVW	-0.004 (0.018)	1.00 [0.96-1.03]	8	1e-05	0.278	0.191	NA	NA	0.827
Family BacteroidalesS24 7group	MDD	MibioGen	WM	-0.012 (0.022)	0.99 [0.95-1.03]	8	1e-05	NA	NA	NA	NA	0.569
Family Bifidobacteriaceae	MDD	MibioGen	IVW	-0.017 (0.021)	0.98 [0.94-1.02]	11	1e-05	0.344	0.106	NA	NA	0.401
Family Bifidobacteriaceae	MDD	MibioGen	WM	-0.006 (0.028)	0.99 [0.94-1.05]	11	1e-05	NA	NA	NA	NA	0.817
Family Christensenellaceae	MDD	MibioGen	IVW	-0.032 (0.025)	0.97 [0.92-1.02]	11	1e-05	0.045	0.463	NA	NA	0.204
Family Christensenellaceae	MDD	MibioGen	WM	-0.039 (0.028)	0.96 [0.91-1.02]	11	1e-05	NA	NA	NA	NA	0.165
Family Clostridiaceae1	MDD	MibioGen	IVW	0.033 (0.020)	1.03 [0.99-1.07]	10	1e-05	0.422	0.018	NA	NA	0.096
Family Clostridiaceae1	MDD	MibioGen	WM	0.029 (0.026)	1.03 [0.98-1.08]	10	1e-05	NA	NA	NA	NA	0.275
Family ClostridialesvadinBB60group	MDD	MibioGen	IVW	-0.008 (0.014)	0.99 [0.97-1.02]	15	1e-05	0.454	-0.00406	NA	NA	0.582
Family ClostridialesvadinBB60group	MDD	MibioGen	WM	-0.014 (0.019)	0.99 [0.95-1.02]	15	1e-05	NA	NA	NA	NA	0.456
Family Coriobacteriaceae	MDD	MibioGen	IVW	0.004 (0.022)	1.00 [0.96-1.05]	12	1e-05	0.343	0.104	NA	NA	0.866
Family Coriobacteriaceae	MDD	MibioGen	WM	0.024 (0.028)	1.02 [0.97-1.08]	12	1e-05	NA	NA	NA	NA	0.393
Family Defluviitaleaceae	MDD	MibioGen	IVW	-0.009 (0.018)	0.99 [0.96-1.03]	11	1e-05	0.123	0.344	NA	NA	0.608
Family Defluviitaleaceae	MDD	MibioGen	WM	-0.004 (0.022)	1.00 [0.95-1.04]	11	1e-05	NA	NA	NA	NA	0.866
Family Desulfovibrionaceae	MDD	MibioGen	IVW	-0.017 (0.029)	0.98 [0.93-1.04]	10	1e-05	0.018	0.549	NA	NA	0.543
Family Desulfovibrionaceae	MDD	MibioGen	WM	-0.027 (0.027)	0.97 [0.92-1.03]	10	1e-05	NA	NA	NA	NA	0.327
Family Enterobacteriaceae	MDD	MibioGen	IVW	-0.024 (0.030)	0.98 [0.92-1.04]	6	1e-05	0.247	0.25	NA	NA	0.426
Family Enterobacteriaceae	MDD	MibioGen	WM	-0.016 (0.035)	0.98 [0.92-1.05]	6	1e-05	NA	NA	NA	NA	0.642
Family Erysipelotrichaceae	MDD	MibioGen	IVW	-0.022 (0.046)	0.98 [0.89-1.07]	12	1e-05	1.56e-07	0.794	NA	NA	0.626
Family Erysipelotrichaceae	MDD	MibioGen	WM	0.017 (0.032)	1.02 [0.95-1.08]	12	1e-05	NA	NA	NA	NA	0.594
Family FamilyXI	MDD	MibioGen	IVW	-0.002 (0.014)	1.00 [0.97-1.02]	8	1e-05	0.116	0.394	NA	NA	0.893
Family FamilyXI	MDD	MibioGen	WM	-0.000 (0.014)	1.00 [0.97-1.03]	8	1e-05	NA	NA	NA	NA	0.974
Family FamilyXIII	MDD	MibioGen	IVW	-0.002 (0.030)	1.00 [0.94-1.06]	8	1e-05	0.123	0.385	NA	NA	0.958
Family FamilyXIII	MDD	MibioGen	WM	0.012 (0.035)	1.01 [0.94-1.08]	8	1e-05	NA	NA	NA	NA	0.737
Family Lachnospiraceae	MDD	MibioGen	IVW	0.002 (0.020)	1.00 [0.96-1.04]	17	1e-05	0.092	0.33	NA	NA	0.908
Family Lachnospiraceae	MDD	MibioGen	WM	0.016 (0.025)	1.02 [0.97-1.07]	17	1e-05	NA	NA	NA	NA	0.511
Family Lactobacillaceae	MDD	MibioGen	IVW	0.027 (0.019)	1.03 [0.99-1.07]	7	1e-05	0.24	0.247	NA	NA	0.15
Family Lactobacillaceae	MDD	MibioGen	WM	0.026 (0.024)	1.03 [0.98-1.08]	7	1e-05	NA	NA	NA	NA	0.286
Family Methanobacteriaceae	MDD	MibioGen	IVW	-0.003 (0.010)	1.00 [0.98-1.02]	10	1e-05	0.774	-0.591	NA	NA	0.764
Family Methanobacteriaceae	MDD	MibioGen	WM	0.001 (0.013)	1.00 [0.98-1.03]	10	1e-05	NA	NA	NA	NA	0.96
Family Oxalobacteraceae	MDD	MibioGen	IVW	-0.010 (0.010)	0.99 [0.97-1.01]	14	1e-05	0.51	-0.064	NA	NA	0.316
Family Oxalobacteraceae	MDD	MibioGen	WM	-0.008 (0.014)	0.99 [0.97-1.02]	14	1e-05	NA	NA	NA	NA	0.547
Family Pasteurellaceae	MDD	MibioGen	IVW	-0.010 (0.014)	0.99 [0.96-1.02]	13	1e-05	0.239	0.203	NA	NA	0.467
Family Pasteurellaceae	MDD	MibioGen	WM	-0.008 (0.018)	0.99 [0.96-1.03]	13	1e-05	NA	NA	NA	NA	0.669
Family Peptococcaceae	MDD	MibioGen	IVW	-0.029 (0.019)	0.97 [0.94-1.01]	9	1e-05	0.181	0.298	NA	NA	0.138
Family Peptococcaceae	MDD	MibioGen	WM	-0.035 (0.025)	0.97 [0.92-1.01]	9	1e-05	NA	NA	NA	NA	0.154
Family Peptostreptococcaceae	MDD	MibioGen	IVW	0.026 (0.019)	1.03 [0.99-1.07]	13	1e-05	0.194	0.247	NA	NA	0.159
Family Peptostreptococcaceae	MDD	MibioGen	WM	0.013 (0.024)	1.01 [0.97-1.06]	13	1e-05	NA	NA	NA	NA	0.598
Family Porphyromonadaceae	MDD	MibioGen	IVW	-0.031 (0.031)	0.97 [0.91-1.03]	8	1e-05	0.15	0.349	NA	NA	0.319
Family Porphyromonadaceae	MDD	MibioGen	WM	-0.035 (0.035)	0.97 [0.90-1.03]	8	1e-05	NA	NA	NA	NA	0.319
Family Prevotellaceae	MDD	MibioGen	IVW	-0.017 (0.023)	0.98 [0.94-1.03]	15	1e-05	0.012	0.511	NA	NA	0.451
Family Prevotellaceae	MDD	MibioGen	WM	-0.038 (0.026)	0.96 [0.92-1.01]	15	1e-05	NA	NA	NA	NA	0.141
Family Rhodospirillaceae	MDD	MibioGen	IVW	-0.007 (0.018)	0.99 [0.96-1.03]	13	1e-05	0.052	0.425	NA	NA	0.705
Family Rhodospirillaceae	MDD	MibioGen	WM	-0.021 (0.021)	0.98 [0.94-1.02]	13	1e-05	NA	NA	NA	NA	0.314
Family Rikenellaceae	MDD	MibioGen	IVW	-0.002 (0.029)	1.00 [0.94-1.06]	18	1e-05	1.21e-05	0.682	NA	NA	0.958
Family Rikenellaceae	MDD	MibioGen	WM	-0.016 (0.026)	0.98 [0.93-1.04]	18	1e-05	NA	NA	NA	NA	0.531
Family Ruminococcaceae	MDD	MibioGen	IVW	-0.019 (0.025)	0.98 [0.93-1.03]	10	1e-05	0.104	0.381	NA	NA	0.46
Family Ruminococcaceae	MDD	MibioGen	WM	-0.012 (0.028)	0.99 [0.94-1.04]	10	1e-05	NA	NA	NA	NA	0.667
Family Streptococcaceae	MDD	MibioGen	IVW	0.003 (0.033)	1.00 [0.94-1.07]	15	1e-05	8.65e-06	0.715	NA	NA	0.933
Family Streptococcaceae	MDD	MibioGen	WM	0.019 (0.027)	1.02 [0.97-1.07]	15	1e-05	NA	NA	NA	NA	0.483
Family Veillonellaceae	MDD	MibioGen	IVW	0.002 (0.018)	1.00 [0.97-1.04]	19	1e-05	0.036	0.404	NA	NA	0.922
Family Veillonellaceae	MDD	MibioGen	WM	0.013 (0.020)	1.01 [0.97-1.05]	19	1e-05	NA	NA	NA	NA	0.511
Family Verrucomicrobiaceae	MDD	MibioGen	IVW	-0.003 (0.017)	1.00 [0.96-1.03]	10	1e-05	0.446	-0.01	NA	NA	0.854
Family Verrucomicrobiaceae	MDD	MibioGen	WM	0.010 (0.024)	1.01 [0.96-1.06]	10	1e-05	NA	NA	NA	NA	0.673
Family Victivallaceae	MDD	MibioGen	IVW	0.001 (0.010)	1.00 [0.98-1.02]	10	1e-05	0.869	-0.964	NA	NA	0.949
Family Victivallaceae	MDD	MibioGen	WM	0.006 (0.013)	1.01 [0.98-1.03]	10	1e-05	NA	NA	NA	NA	0.646
Genus Actinomyces	MDD	MibioGen	IVW	0.016 (0.027)	1.02 [0.96-1.07]	8	1e-05	0.00323	0.673	NA	NA	0.559
Genus Actinomyces	MDD	MibioGen	WM	-0.015 (0.024)	0.99 [0.94-1.03]	8	1e-05	NA	NA	NA	NA	0.534
Genus Adlercreutzia	MDD	MibioGen	IVW	0.012 (0.020)	1.01 [0.97-1.05]	8	1e-05	0.233	0.246	NA	NA	0.55
Genus Adlercreutzia	MDD	MibioGen	WM	-0.000 (0.024)	1.00 [0.95-1.05]	8	1e-05	NA	NA	NA	NA	0.99
Genus Akkermansia	MDD	MibioGen	IVW	-0.003 (0.017)	1.00 [0.96-1.03]	10	1e-05	0.446	-0.01	NA	NA	0.852
Genus Akkermansia	MDD	MibioGen	WM	0.010 (0.023)	1.01 [0.97-1.06]	10	1e-05	NA	NA	NA	NA	0.655
Genus Alistipes	MDD	MibioGen	IVW	0.042 (0.024)	1.04 [0.99-1.09]	14	1e-05	0.102	0.341	NA	NA	0.083
Genus Alistipes	MDD	MibioGen	WM	0.039 (0.029)	1.04 [0.98-1.10]	14	1e-05	NA	NA	NA	NA	0.174
Genus Allisonella	MDD	MibioGen	IVW	0.018 (0.023)	1.02 [0.97-1.07]	8	1e-05	1.53e-05	0.796	NA	NA	0.444
Genus Allisonella	MDD	MibioGen	WM	0.008 (0.014)	1.01 [0.98-1.04]	8	1e-05	NA	NA	NA	NA	0.545
Genus Alloprevotella	MDD	MibioGen	IVW	0.002 (0.012)	1.00 [0.98-1.03]	6	1e-05	0.595	-0.356	NA	NA	0.903
Genus Alloprevotella	MDD	MibioGen	WM	0.002 (0.016)	1.00 [0.97-1.03]	6	1e-05	NA	NA	NA	NA	0.905
Genus Anaerofilum	MDD	MibioGen	IVW	-0.023 (0.012)	0.98 [0.96-1.00]	10	1e-05	0.673	-0.353	NA	NA	0.057
Genus Anaerofilum	MDD	MibioGen	WM	-0.033 (0.016)	0.97 [0.94-1.00]	10	1e-05	NA	NA	NA	NA	0.035
Genus Anaerostipes	MDD	MibioGen	IVW	-0.007 (0.022)	0.99 [0.95-1.04]	10	1e-05	0.629	-0.271	NA	NA	0.737
Genus Anaerostipes	MDD	MibioGen	WM	-0.009 (0.029)	0.99 [0.94-1.05]	10	1e-05	NA	NA	NA	NA	0.766
Genus Anaerotruncus	MDD	MibioGen	IVW	-0.022 (0.030)	0.98 [0.92-1.04]	12	1e-05	0.00728	0.571	NA	NA	0.447
Genus Anaerotruncus	MDD	MibioGen	WM	0.020 (0.030)	1.02 [0.96-1.08]	12	1e-05	NA	NA	NA	NA	0.498
Genus Bacteroides	MDD	MibioGen	IVW	0.018 (0.025)	1.02 [0.97-1.07]	8	1e-05	0.425	0.00579	NA	NA	0.475
Genus Bacteroides	MDD	MibioGen	WM	0.028 (0.031)	1.03 [0.97-1.09]	8	1e-05	NA	NA	NA	NA	0.369
Genus Barnesiella	MDD	MibioGen	IVW	-0.003 (0.020)	1.00 [0.96-1.04]	12	1e-05	0.222	0.225	NA	NA	0.877
Genus Barnesiella	MDD	MibioGen	WM	-0.010 (0.024)	0.99 [0.95-1.04]	12	1e-05	NA	NA	NA	NA	0.689
Genus Bifidobacterium	MDD	MibioGen	IVW	-0.013 (0.017)	0.99 [0.95-1.02]	13	1e-05	0.816	-0.58	NA	NA	0.44
Genus Bifidobacterium	MDD	MibioGen	WM	-0.002 (0.023)	1.00 [0.95-1.04]	13	1e-05	NA	NA	NA	NA	0.922
Genus Bilophila	MDD	MibioGen	IVW	0.009 (0.023)	1.01 [0.96-1.06]	13	1e-05	0.046	0.436	NA	NA	0.698
Genus Bilophila	MDD	MibioGen	WM	0.004 (0.026)	1.00 [0.95-1.06]	13	1e-05	NA	NA	NA	NA	0.893
Genus Blautia	MDD	MibioGen	IVW	-0.028 (0.033)	0.97 [0.91-1.04]	9	1e-05	0.028	0.536	NA	NA	0.385
Genus Blautia	MDD	MibioGen	WM	-0.023 (0.033)	0.98 [0.92-1.04]	9	1e-05	NA	NA	NA	NA	0.493
Genus Butyricicoccus	MDD	MibioGen	IVW	-0.035 (0.031)	0.97 [0.91-1.03]	8	1e-05	0.013	0.607	NA	NA	0.253
Genus Butyricicoccus	MDD	MibioGen	WM	-0.012 (0.025)	0.99 [0.94-1.04]	8	1e-05	NA	NA	NA	NA	0.65
Genus Butyricimonas	MDD	MibioGen	IVW	0.021 (0.017)	1.02 [0.99-1.06]	13	1e-05	0.231	0.211	NA	NA	0.209
Genus Butyricimonas	MDD	MibioGen	WM	0.033 (0.021)	1.03 [0.99-1.08]	13	1e-05	NA	NA	NA	NA	0.116
Genus Butyrivibrio	MDD	MibioGen	IVW	-0.021 (0.011)	0.98 [0.96-1.00]	15	1e-05	0.033	0.445	NA	NA	0.057
Genus Butyrivibrio	MDD	MibioGen	WM	-0.009 (0.012)	0.99 [0.97-1.02]	15	1e-05	NA	NA	NA	NA	0.464
Genus CandidatusSoleaferrea	MDD	MibioGen	IVW	0.008 (0.014)	1.01 [0.98-1.04]	9	1e-05	0.421	0.016	NA	NA	0.585
Genus CandidatusSoleaferrea	MDD	MibioGen	WM	0.012 (0.020)	1.01 [0.97-1.05]	9	1e-05	NA	NA	NA	NA	0.546
Genus Catenibacterium	MDD	MibioGen	IVW	-0.036 (0.014)	0.96 [0.94-0.99]	5	1e-05	0.736	-1	NA	NA	0.00855
Genus Catenibacterium	MDD	MibioGen	WM	-0.031 (0.017)	0.97 [0.94-1.00]	5	1e-05	NA	NA	NA	NA	0.067
Genus ChristensenellaceaeR 7group	MDD	MibioGen	IVW	-0.028 (0.023)	0.97 [0.93-1.02]	9	1e-05	0.847	-0.947	NA	NA	0.236
Genus ChristensenellaceaeR 7group	MDD	MibioGen	WM	-0.024 (0.031)	0.98 [0.92-1.04]	9	1e-05	NA	NA	NA	NA	0.426
Genus Clostridiuminnocuumgroup	MDD	MibioGen	IVW	-0.004 (0.018)	1.00 [0.96-1.03]	9	1e-05	0.00998	0.602	NA	NA	0.846
Genus Clostridiuminnocuumgroup	MDD	MibioGen	WM	-0.000 (0.018)	1.00 [0.97-1.04]	9	1e-05	NA	NA	NA	NA	0.984
Genus Clostridiumsensustricto1	MDD	MibioGen	IVW	0.028 (0.029)	1.03 [0.97-1.09]	7	1e-05	0.048	0.528	NA	NA	0.347
Genus Clostridiumsensustricto1	MDD	MibioGen	WM	0.025 (0.030)	1.03 [0.97-1.09]	7	1e-05	NA	NA	NA	NA	0.408
Genus Collinsella	MDD	MibioGen	IVW	0.026 (0.022)	1.03 [0.98-1.07]	9	1e-05	0.749	-0.575	NA	NA	0.236
Genus Collinsella	MDD	MibioGen	WM	0.040 (0.029)	1.04 [0.98-1.10]	9	1e-05	NA	NA	NA	NA	0.167
Genus Coprobacter	MDD	MibioGen	IVW	-0.002 (0.015)	1.00 [0.97-1.03]	10	1e-05	0.207	0.257	NA	NA	0.88
Genus Coprobacter	MDD	MibioGen	WM	0.014 (0.020)	1.01 [0.98-1.05]	10	1e-05	NA	NA	NA	NA	0.491
Genus Coprococcus1	MDD	MibioGen	IVW	0.016 (0.030)	1.02 [0.96-1.08]	12	1e-05	0.00128	0.64	NA	NA	0.595
Genus Coprococcus1	MDD	MibioGen	WM	0.027 (0.026)	1.03 [0.98-1.08]	12	1e-05	NA	NA	NA	NA	0.298
Genus Coprococcus2	MDD	MibioGen	IVW	0.017 (0.029)	1.02 [0.96-1.08]	8	1e-05	0.048	0.506	NA	NA	0.554
Genus Coprococcus2	MDD	MibioGen	WM	0.014 (0.029)	1.01 [0.96-1.07]	8	1e-05	NA	NA	NA	NA	0.627
Genus Coprococcus3	MDD	MibioGen	IVW	0.050 (0.023)	1.05 [1.00-1.10]	8	1e-05	0.697	-0.49	NA	NA	0.034
Genus Coprococcus3	MDD	MibioGen	WM	0.058 (0.030)	1.06 [1.00-1.12]	8	1e-05	NA	NA	NA	NA	0.057
Genus DefluviitaleaceaeUCG011	MDD	MibioGen	IVW	0.002 (0.020)	1.00 [0.96-1.04]	9	1e-05	0.096	0.408	NA	NA	0.92
Genus DefluviitaleaceaeUCG011	MDD	MibioGen	WM	-0.005 (0.025)	1.00 [0.95-1.04]	9	1e-05	NA	NA	NA	NA	0.849
Genus Desulfovibrio	MDD	MibioGen	IVW	0.021 (0.023)	1.02 [0.98-1.07]	9	1e-05	0.062	0.461	NA	NA	0.372
Genus Desulfovibrio	MDD	MibioGen	WM	0.029 (0.024)	1.03 [0.98-1.08]	9	1e-05	NA	NA	NA	NA	0.228
Genus Dialister	MDD	MibioGen	IVW	-0.020 (0.030)	0.98 [0.92-1.04]	11	1e-05	0.00202	0.639	NA	NA	0.496
Genus Dialister	MDD	MibioGen	WM	-0.016 (0.029)	0.98 [0.93-1.04]	11	1e-05	NA	NA	NA	NA	0.587
Genus Dorea	MDD	MibioGen	IVW	-0.009 (0.022)	0.99 [0.95-1.04]	10	1e-05	0.348	0.103	NA	NA	0.674
Genus Dorea	MDD	MibioGen	WM	-0.011 (0.028)	0.99 [0.94-1.05]	10	1e-05	NA	NA	NA	NA	0.689
Genus Eggerthella	MDD	MibioGen	IVW	-0.002 (0.014)	1.00 [0.97-1.02]	10	1e-05	0.301	0.154	NA	NA	0.886
Genus Eggerthella	MDD	MibioGen	WM	0.004 (0.017)	1.00 [0.97-1.04]	10	1e-05	NA	NA	NA	NA	0.821
Genus Eisenbergiella	MDD	MibioGen	IVW	-0.002 (0.012)	1.00 [0.97-1.02]	11	1e-05	0.662	-0.306	NA	NA	0.854
Genus Eisenbergiella	MDD	MibioGen	WM	-0.009 (0.017)	0.99 [0.96-1.03]	11	1e-05	NA	NA	NA	NA	0.614
Genus Enterorhabdus	MDD	MibioGen	IVW	0.021 (0.021)	1.02 [0.98-1.06]	6	1e-05	0.228	0.276	NA	NA	0.321
Genus Enterorhabdus	MDD	MibioGen	WM	0.025 (0.025)	1.03 [0.98-1.08]	6	1e-05	NA	NA	NA	NA	0.306
Genus Erysipelatoclostridium	MDD	MibioGen	IVW	0.033 (0.013)	1.03 [1.01-1.06]	15	1e-05	0.586	-0.143	NA	NA	0.014
Genus Erysipelatoclostridium	MDD	MibioGen	WM	0.022 (0.019)	1.02 [0.99-1.06]	15	1e-05	NA	NA	NA	NA	0.239
Genus ErysipelotrichaceaeUCG003	MDD	MibioGen	IVW	-0.029 (0.015)	0.97 [0.94-1.00]	16	1e-05	0.821	-0.503	NA	NA	0.056
Genus ErysipelotrichaceaeUCG003	MDD	MibioGen	WM	-0.005 (0.022)	1.00 [0.95-1.04]	16	1e-05	NA	NA	NA	NA	0.829
Genus Escherichia Shigella	MDD	MibioGen	IVW	-0.020 (0.020)	0.98 [0.94-1.02]	9	1e-05	0.392	0.052	NA	NA	0.304
Genus Escherichia Shigella	MDD	MibioGen	WM	-0.036 (0.027)	0.96 [0.91-1.02]	9	1e-05	NA	NA	NA	NA	0.192
Genus Eubacteriumbrachygroup	MDD	MibioGen	IVW	0.019 (0.015)	1.02 [0.99-1.05]	9	1e-05	0.092	0.413	NA	NA	0.213
Genus Eubacteriumbrachygroup	MDD	MibioGen	WM	-0.000 (0.016)	1.00 [0.97-1.03]	9	1e-05	NA	NA	NA	NA	0.989
Genus Eubacteriumcoprostanoligenesgroup	MDD	MibioGen	IVW	0.006 (0.020)	1.01 [0.97-1.05]	12	1e-05	0.548	-0.122	NA	NA	0.773
Genus Eubacteriumcoprostanoligenesgroup	MDD	MibioGen	WM	0.018 (0.028)	1.02 [0.96-1.08]	12	1e-05	NA	NA	NA	NA	0.536
Genus Eubacteriumeligensgroup	MDD	MibioGen	IVW	0.024 (0.029)	1.02 [0.97-1.08]	7	1e-05	0.206	0.292	NA	NA	0.412
Genus Eubacteriumeligensgroup	MDD	MibioGen	WM	0.028 (0.034)	1.03 [0.96-1.10]	7	1e-05	NA	NA	NA	NA	0.416
Genus Eubacteriumfissicatenagroup	MDD	MibioGen	IVW	0.025 (0.014)	1.02 [1.00-1.05]	8	1e-05	0.204	0.281	NA	NA	0.08
Genus Eubacteriumfissicatenagroup	MDD	MibioGen	WM	0.008 (0.017)	1.01 [0.97-1.04]	8	1e-05	NA	NA	NA	NA	0.64
Genus Eubacteriumhalliigroup	MDD	MibioGen	IVW	0.018 (0.022)	1.02 [0.98-1.06]	16	1e-05	0.011	0.507	NA	NA	0.412
Genus Eubacteriumhalliigroup	MDD	MibioGen	WM	0.043 (0.023)	1.04 [1.00-1.09]	16	1e-05	NA	NA	NA	NA	0.065
Genus Eubacteriumnodatumgroup	MDD	MibioGen	IVW	0.003 (0.011)	1.00 [0.98-1.02]	11	1e-05	0.198	0.258	NA	NA	0.779
Genus Eubacteriumnodatumgroup	MDD	MibioGen	WM	0.006 (0.013)	1.01 [0.98-1.03]	11	1e-05	NA	NA	NA	NA	0.67
Genus Eubacteriumoxidoreducensgroup	MDD	MibioGen	IVW	-0.013 (0.025)	0.99 [0.94-1.04]	3	1e-05	0.256	0.267	NA	NA	0.611
Genus Eubacteriumoxidoreducensgroup	MDD	MibioGen	WM	-0.005 (0.028)	0.99 [0.94-1.05]	3	1e-05	NA	NA	NA	NA	0.847
Genus Eubacteriumrectalegroup	MDD	MibioGen	IVW	0.003 (0.035)	1.00 [0.94-1.07]	8	1e-05	0.038	0.528	NA	NA	0.939
Genus Eubacteriumrectalegroup	MDD	MibioGen	WM	-0.016 (0.034)	0.98 [0.92-1.05]	8	1e-05	NA	NA	NA	NA	0.639
Genus Eubacteriumruminantiumgroup	MDD	MibioGen	IVW	-0.000 (0.013)	1.00 [0.97-1.03]	18	1e-05	0.1	0.313	NA	NA	0.986
Genus Eubacteriumruminantiumgroup	MDD	MibioGen	WM	-0.004 (0.016)	1.00 [0.97-1.03]	18	1e-05	NA	NA	NA	NA	0.827
Genus Eubacteriumventriosumgroup	MDD	MibioGen	IVW	0.013 (0.018)	1.01 [0.98-1.05]	13	1e-05	0.775	-0.476	NA	NA	0.485
Genus Eubacteriumventriosumgroup	MDD	MibioGen	WM	0.017 (0.024)	1.02 [0.97-1.07]	13	1e-05	NA	NA	NA	NA	0.483
Genus Eubacteriumxylanophilumgroup	MDD	MibioGen	IVW	0.042 (0.027)	1.04 [0.99-1.10]	8	1e-05	0.155	0.343	NA	NA	0.113
Genus Eubacteriumxylanophilumgroup	MDD	MibioGen	WM	0.043 (0.029)	1.04 [0.99-1.11]	8	1e-05	NA	NA	NA	NA	0.148
Genus Faecalibacterium	MDD	MibioGen	IVW	0.029 (0.018)	1.03 [0.99-1.07]	10	1e-05	0.672	-0.351	NA	NA	0.114
Genus Faecalibacterium	MDD	MibioGen	WM	0.035 (0.024)	1.04 [0.99-1.09]	10	1e-05	NA	NA	NA	NA	0.147
Genus FamilyXIIIAD3011group	MDD	MibioGen	IVW	0.005 (0.019)	1.00 [0.97-1.04]	12	1e-05	0.439	0.00488	NA	NA	0.798
Genus FamilyXIIIAD3011group	MDD	MibioGen	WM	0.008 (0.026)	1.01 [0.96-1.06]	12	1e-05	NA	NA	NA	NA	0.752
Genus FamilyXIIIUCG001	MDD	MibioGen	IVW	0.011 (0.024)	1.01 [0.96-1.06]	8	1e-05	0.217	0.265	NA	NA	0.652
Genus FamilyXIIIUCG001	MDD	MibioGen	WM	-0.003 (0.030)	1.00 [0.94-1.06]	8	1e-05	NA	NA	NA	NA	0.933
Genus Flavonifractor	MDD	MibioGen	IVW	-0.034 (0.024)	0.97 [0.92-1.01]	5	1e-05	0.539	-0.284	NA	NA	0.154
Genus Flavonifractor	MDD	MibioGen	WM	-0.047 (0.030)	0.95 [0.90-1.01]	5	1e-05	NA	NA	NA	NA	0.123
Genus Fusicatenibacter	MDD	MibioGen	IVW	0.023 (0.018)	1.02 [0.99-1.06]	17	1e-05	0.38	0.064	NA	NA	0.191
Genus Fusicatenibacter	MDD	MibioGen	WM	0.014 (0.024)	1.01 [0.97-1.06]	17	1e-05	NA	NA	NA	NA	0.569
Genus Gordonibacter	MDD	MibioGen	IVW	-0.004 (0.010)	1.00 [0.98-1.02]	11	1e-05	0.788	-0.583	NA	NA	0.675
Genus Gordonibacter	MDD	MibioGen	WM	0.002 (0.013)	1.00 [0.98-1.03]	11	1e-05	NA	NA	NA	NA	0.885
Genus Haemophilus	MDD	MibioGen	IVW	-0.003 (0.014)	1.00 [0.97-1.03]	9	1e-05	0.531	-0.135	NA	NA	0.817
Genus Haemophilus	MDD	MibioGen	WM	-0.015 (0.020)	0.99 [0.95-1.03]	9	1e-05	NA	NA	NA	NA	0.473
Genus Holdemanella	MDD	MibioGen	IVW	0.025 (0.018)	1.03 [0.99-1.06]	10	1e-05	0.072	0.429	NA	NA	0.178
Genus Holdemanella	MDD	MibioGen	WM	0.023 (0.020)	1.02 [0.98-1.07]	10	1e-05	NA	NA	NA	NA	0.247
Genus Holdemania	MDD	MibioGen	IVW	-0.015 (0.015)	0.98 [0.96-1.01]	14	1e-05	0.175	0.26	NA	NA	0.307
Genus Holdemania	MDD	MibioGen	WM	-0.002 (0.019)	1.00 [0.96-1.04]	14	1e-05	NA	NA	NA	NA	0.927
Genus Howardella	MDD	MibioGen	IVW	-0.008 (0.013)	0.99 [0.97-1.02]	10	1e-05	0.172	0.297	NA	NA	0.522
Genus Howardella	MDD	MibioGen	WM	-0.027 (0.015)	0.97 [0.95-1.00]	10	1e-05	NA	NA	NA	NA	0.065
Genus Hungatella	MDD	MibioGen	IVW	-0.010 (0.016)	0.99 [0.96-1.02]	5	1e-05	0.388	0.032	NA	NA	0.525
Genus Hungatella	MDD	MibioGen	WM	0.007 (0.023)	1.01 [0.96-1.05]	5	1e-05	NA	NA	NA	NA	0.766
Genus Intestinibacter	MDD	MibioGen	IVW	-0.025 (0.022)	0.98 [0.93-1.02]	15	1e-05	0.01	0.519	NA	NA	0.242
Genus Intestinibacter	MDD	MibioGen	WM	-0.021 (0.023)	0.98 [0.94-1.02]	15	1e-05	NA	NA	NA	NA	0.358
Genus Intestinimonas	MDD	MibioGen	IVW	0.021 (0.019)	1.02 [0.98-1.06]	17	1e-05	0.00637	0.522	NA	NA	0.284
Genus Intestinimonas	MDD	MibioGen	WM	0.032 (0.019)	1.03 [1.00-1.07]	17	1e-05	NA	NA	NA	NA	0.09
Genus Lachnoclostridium	MDD	MibioGen	IVW	0.014 (0.028)	1.01 [0.96-1.07]	12	1e-05	0.048	0.445	NA	NA	0.628
Genus Lachnoclostridium	MDD	MibioGen	WM	-0.004 (0.031)	1.00 [0.94-1.06]	12	1e-05	NA	NA	NA	NA	0.885
Genus Lachnospira	MDD	MibioGen	IVW	-0.034 (0.037)	0.97 [0.90-1.04]	6	1e-05	0.13	0.413	NA	NA	0.354
Genus Lachnospira	MDD	MibioGen	WM	-0.028 (0.040)	0.97 [0.90-1.05]	6	1e-05	NA	NA	NA	NA	0.473
Genus LachnospiraceaeFCS020group	MDD	MibioGen	IVW	-0.008 (0.017)	0.99 [0.96-1.02]	12	1e-05	0.567	-0.146	NA	NA	0.614
Genus LachnospiraceaeFCS020group	MDD	MibioGen	WM	0.004 (0.022)	1.00 [0.96-1.05]	12	1e-05	NA	NA	NA	NA	0.86
Genus LachnospiraceaeNC2004group	MDD	MibioGen	IVW	0.003 (0.015)	1.00 [0.97-1.03]	9	1e-05	0.374	0.073	NA	NA	0.843
Genus LachnospiraceaeNC2004group	MDD	MibioGen	WM	0.010 (0.020)	1.01 [0.97-1.05]	9	1e-05	NA	NA	NA	NA	0.61
Genus LachnospiraceaeND3007group	MDD	MibioGen	IVW	0.091 (0.051)	1.10 [0.99-1.21]	2	1e-05	0.36	-0.193	NA	NA	0.076
Genus LachnospiraceaeND3007group	MDD	MibioGen	WM	NA ( NA)	NA [ NA- NA]	NA	1e-05	NA	NA	NA	NA	NA
Genus LachnospiraceaeND3007group	MDD	MibioGen	MR-Egger	NA ( NA)	NA [ NA- NA]	NA	1e-05	NA	NA	NA	NA	NA
Genus LachnospiraceaeNK4A136group	MDD	MibioGen	IVW	-0.008 (0.023)	0.99 [0.95-1.04]	14	1e-05	0.016	0.503	NA	NA	0.714
Genus LachnospiraceaeNK4A136group	MDD	MibioGen	WM	-0.022 (0.023)	0.98 [0.94-1.02]	14	1e-05	NA	NA	NA	NA	0.341
Genus LachnospiraceaeUCG001	MDD	MibioGen	IVW	0.009 (0.018)	1.01 [0.97-1.04]	11	1e-05	0.248	0.205	NA	NA	0.621
Genus LachnospiraceaeUCG001	MDD	MibioGen	WM	0.014 (0.022)	1.01 [0.97-1.06]	11	1e-05	NA	NA	NA	NA	0.534
Genus LachnospiraceaeUCG004	MDD	MibioGen	IVW	-0.023 (0.024)	0.98 [0.93-1.02]	12	1e-05	0.079	0.392	NA	NA	0.325
Genus LachnospiraceaeUCG004	MDD	MibioGen	WM	-0.020 (0.027)	0.98 [0.93-1.03]	12	1e-05	NA	NA	NA	NA	0.453
Genus LachnospiraceaeUCG008	MDD	MibioGen	IVW	-0.010 (0.019)	0.99 [0.95-1.03]	11	1e-05	0.016	0.541	NA	NA	0.617
Genus LachnospiraceaeUCG008	MDD	MibioGen	WM	-0.012 (0.020)	0.99 [0.95-1.03]	11	1e-05	NA	NA	NA	NA	0.533
Genus LachnospiraceaeUCG010	MDD	MibioGen	IVW	0.018 (0.022)	1.02 [0.97-1.06]	9	1e-05	0.193	0.283	NA	NA	0.414
Genus LachnospiraceaeUCG010	MDD	MibioGen	WM	0.031 (0.028)	1.03 [0.98-1.09]	9	1e-05	NA	NA	NA	NA	0.267
Genus Lactobacillus	MDD	MibioGen	IVW	-0.008 (0.017)	0.99 [0.96-1.03]	8	1e-05	0.26	0.213	NA	NA	0.642
Genus Lactobacillus	MDD	MibioGen	WM	-0.028 (0.021)	0.97 [0.93-1.01]	8	1e-05	NA	NA	NA	NA	0.19
Genus Lactococcus	MDD	MibioGen	IVW	-0.020 (0.019)	0.98 [0.94-1.02]	9	1e-05	0.00354	0.65	NA	NA	0.304
Genus Lactococcus	MDD	MibioGen	WM	-0.007 (0.017)	0.99 [0.96-1.03]	9	1e-05	NA	NA	NA	NA	0.691
Genus Marvinbryantia	MDD	MibioGen	IVW	-0.020 (0.020)	0.98 [0.94-1.02]	9	1e-05	0.666	-0.371	NA	NA	0.306
Genus Marvinbryantia	MDD	MibioGen	WM	-0.023 (0.026)	0.98 [0.93-1.03]	9	1e-05	NA	NA	NA	NA	0.383
Genus Methanobrevibacter	MDD	MibioGen	IVW	-0.005 (0.014)	1.00 [0.97-1.02]	6	1e-05	0.327	0.137	NA	NA	0.75
Genus Methanobrevibacter	MDD	MibioGen	WM	-0.011 (0.018)	0.99 [0.96-1.02]	6	1e-05	NA	NA	NA	NA	0.539
Genus Odoribacter	MDD	MibioGen	IVW	0.016 (0.030)	1.02 [0.96-1.08]	7	1e-05	0.187	0.316	NA	NA	0.599
Genus Odoribacter	MDD	MibioGen	WM	0.003 (0.035)	1.00 [0.94-1.07]	7	1e-05	NA	NA	NA	NA	0.932
Genus Olsenella	MDD	MibioGen	IVW	0.009 (0.014)	1.01 [0.98-1.04]	11	1e-05	0.03	0.497	NA	NA	0.54
Genus Olsenella	MDD	MibioGen	WM	0.023 (0.015)	1.02 [0.99-1.05]	11	1e-05	NA	NA	NA	NA	0.126
Genus Oscillibacter	MDD	MibioGen	IVW	0.013 (0.018)	1.01 [0.98-1.05]	14	1e-05	0.021	0.487	NA	NA	0.469
Genus Oscillibacter	MDD	MibioGen	WM	0.018 (0.019)	1.02 [0.98-1.06]	14	1e-05	NA	NA	NA	NA	0.344
Genus Oscillospira	MDD	MibioGen	IVW	-0.009 (0.025)	0.99 [0.94-1.04]	8	1e-05	0.089	0.434	NA	NA	0.711
Genus Oscillospira	MDD	MibioGen	WM	0.005 (0.027)	1.01 [0.95-1.06]	8	1e-05	NA	NA	NA	NA	0.848
Genus Oxalobacter	MDD	MibioGen	IVW	0.010 (0.011)	1.01 [0.99-1.03]	11	1e-05	0.732	-0.444	NA	NA	0.343
Genus Oxalobacter	MDD	MibioGen	WM	0.007 (0.015)	1.01 [0.98-1.04]	11	1e-05	NA	NA	NA	NA	0.651
Genus Parabacteroides	MDD	MibioGen	IVW	-0.027 (0.026)	0.97 [0.93-1.02]	6	1e-05	0.943	-3.11	NA	NA	0.289
Genus Parabacteroides	MDD	MibioGen	WM	-0.029 (0.033)	0.97 [0.91-1.04]	6	1e-05	NA	NA	NA	NA	0.368
Genus Paraprevotella	MDD	MibioGen	IVW	0.006 (0.012)	1.01 [0.98-1.03]	13	1e-05	0.489	-0.046	NA	NA	0.638
Genus Paraprevotella	MDD	MibioGen	WM	0.013 (0.016)	1.01 [0.98-1.05]	13	1e-05	NA	NA	NA	NA	0.406
Genus Parasutterella	MDD	MibioGen	IVW	-0.017 (0.015)	0.98 [0.96-1.01]	13	1e-05	0.609	-0.191	NA	NA	0.241
Genus Parasutterella	MDD	MibioGen	WM	-0.008 (0.021)	0.99 [0.95-1.03]	13	1e-05	NA	NA	NA	NA	0.698
Genus Peptococcus	MDD	MibioGen	IVW	0.016 (0.013)	1.02 [0.99-1.04]	12	1e-05	0.179	0.271	NA	NA	0.223
Genus Peptococcus	MDD	MibioGen	WM	-0.002 (0.017)	1.00 [0.97-1.03]	12	1e-05	NA	NA	NA	NA	0.912
Genus Phascolarctobacterium	MDD	MibioGen	IVW	-0.009 (0.018)	0.99 [0.96-1.03]	10	1e-05	0.715	-0.44	NA	NA	0.615
Genus Phascolarctobacterium	MDD	MibioGen	WM	-0.002 (0.023)	1.00 [0.95-1.04]	10	1e-05	NA	NA	NA	NA	0.945
Genus Prevotella7	MDD	MibioGen	IVW	0.001 (0.011)	1.00 [0.98-1.02]	10	1e-05	0.247	0.213	NA	NA	0.916
Genus Prevotella7	MDD	MibioGen	WM	0.006 (0.014)	1.01 [0.98-1.03]	10	1e-05	NA	NA	NA	NA	0.648
Genus Prevotella9	MDD	MibioGen	IVW	-0.022 (0.015)	0.98 [0.95-1.01]	13	1e-05	0.893	-0.866	NA	NA	0.126
Genus Prevotella9	MDD	MibioGen	WM	-0.025 (0.018)	0.98 [0.94-1.01]	13	1e-05	NA	NA	NA	NA	0.177
Genus RikenellaceaeRC9gutgroup	MDD	MibioGen	IVW	0.013 (0.014)	1.01 [0.99-1.04]	11	1e-05	0.013	0.556	NA	NA	0.367
Genus RikenellaceaeRC9gutgroup	MDD	MibioGen	WM	-0.004 (0.015)	1.00 [0.97-1.03]	11	1e-05	NA	NA	NA	NA	0.773
Genus Romboutsia	MDD	MibioGen	IVW	-0.018 (0.024)	0.98 [0.94-1.03]	13	1e-05	0.00701	0.56	NA	NA	0.456
Genus Romboutsia	MDD	MibioGen	WM	-0.027 (0.025)	0.97 [0.93-1.02]	13	1e-05	NA	NA	NA	NA	0.278
Genus Roseburia	MDD	MibioGen	IVW	-0.019 (0.033)	0.98 [0.92-1.05]	13	1e-05	0.000318	0.667	NA	NA	0.559
Genus Roseburia	MDD	MibioGen	WM	0.025 (0.029)	1.03 [0.97-1.08]	13	1e-05	NA	NA	NA	NA	0.379
Genus Ruminiclostridium5	MDD	MibioGen	IVW	0.025 (0.023)	1.02 [0.98-1.07]	11	1e-05	0.383	0.063	NA	NA	0.275
Genus Ruminiclostridium5	MDD	MibioGen	WM	0.010 (0.029)	1.01 [0.95-1.07]	11	1e-05	NA	NA	NA	NA	0.726
Genus Ruminiclostridium6	MDD	MibioGen	IVW	0.037 (0.018)	1.04 [1.00-1.07]	15	1e-05	0.141	0.288	NA	NA	0.038
Genus Ruminiclostridium6	MDD	MibioGen	WM	0.055 (0.022)	1.06 [1.01-1.10]	15	1e-05	NA	NA	NA	NA	0.013
Genus Ruminiclostridium9	MDD	MibioGen	IVW	0.044 (0.023)	1.05 [1.00-1.09]	9	1e-05	0.775	-0.656	NA	NA	0.055
Genus Ruminiclostridium9	MDD	MibioGen	WM	0.051 (0.031)	1.05 [0.99-1.12]	9	1e-05	NA	NA	NA	NA	0.101
Genus RuminococcaceaeNK4A214group	MDD	MibioGen	IVW	-0.008 (0.021)	0.99 [0.95-1.03]	12	1e-05	0.325	0.123	NA	NA	0.704
Genus RuminococcaceaeNK4A214group	MDD	MibioGen	WM	-0.033 (0.027)	0.97 [0.92-1.02]	12	1e-05	NA	NA	NA	NA	0.228
Genus RuminococcaceaeUCG002	MDD	MibioGen	IVW	0.025 (0.019)	1.03 [0.99-1.06]	21	1e-05	0.015	0.445	NA	NA	0.18
Genus RuminococcaceaeUCG002	MDD	MibioGen	WM	0.005 (0.022)	1.00 [0.96-1.05]	21	1e-05	NA	NA	NA	NA	0.836
Genus RuminococcaceaeUCG003	MDD	MibioGen	IVW	0.026 (0.018)	1.03 [0.99-1.06]	12	1e-05	0.88	-0.864	NA	NA	0.15
Genus RuminococcaceaeUCG003	MDD	MibioGen	WM	0.013 (0.023)	1.01 [0.97-1.06]	12	1e-05	NA	NA	NA	NA	0.587
Genus RuminococcaceaeUCG004	MDD	MibioGen	IVW	-0.016 (0.028)	0.98 [0.93-1.04]	9	1e-05	0.00637	0.625	NA	NA	0.58
Genus RuminococcaceaeUCG004	MDD	MibioGen	WM	-0.013 (0.027)	0.99 [0.94-1.04]	9	1e-05	NA	NA	NA	NA	0.638
Genus RuminococcaceaeUCG005	MDD	MibioGen	IVW	-0.019 (0.018)	0.98 [0.95-1.02]	14	1e-05	0.36	0.085	NA	NA	0.279
Genus RuminococcaceaeUCG005	MDD	MibioGen	WM	-0.032 (0.024)	0.97 [0.92-1.02]	14	1e-05	NA	NA	NA	NA	0.187
Genus RuminococcaceaeUCG009	MDD	MibioGen	IVW	0.020 (0.018)	1.02 [0.98-1.06]	10	1e-05	0.145	0.329	NA	NA	0.282
Genus RuminococcaceaeUCG009	MDD	MibioGen	WM	0.010 (0.020)	1.01 [0.97-1.05]	10	1e-05	NA	NA	NA	NA	0.622
Genus RuminococcaceaeUCG010	MDD	MibioGen	IVW	-0.035 (0.024)	0.97 [0.92-1.01]	6	1e-05	0.488	-0.126	NA	NA	0.148
Genus RuminococcaceaeUCG010	MDD	MibioGen	WM	-0.007 (0.031)	0.99 [0.93-1.06]	6	1e-05	NA	NA	NA	NA	0.817
Genus RuminococcaceaeUCG011	MDD	MibioGen	IVW	0.021 (0.017)	1.02 [0.99-1.06]	8	1e-05	0.026	0.559	NA	NA	0.22
Genus RuminococcaceaeUCG011	MDD	MibioGen	WM	0.018 (0.016)	1.02 [0.99-1.05]	8	1e-05	NA	NA	NA	NA	0.263
Genus RuminococcaceaeUCG013	MDD	MibioGen	IVW	-0.036 (0.030)	0.96 [0.91-1.02]	12	1e-05	0.00335	0.606	NA	NA	0.222
Genus RuminococcaceaeUCG013	MDD	MibioGen	WM	-0.035 (0.030)	0.97 [0.91-1.02]	12	1e-05	NA	NA	NA	NA	0.246
Genus RuminococcaceaeUCG014	MDD	MibioGen	IVW	0.010 (0.031)	1.01 [0.95-1.07]	12	1e-05	0.000266	0.684	NA	NA	0.747
Genus RuminococcaceaeUCG014	MDD	MibioGen	WM	0.038 (0.024)	1.04 [0.99-1.09]	12	1e-05	NA	NA	NA	NA	0.119
Genus Ruminococcus1	MDD	MibioGen	IVW	-0.001 (0.021)	1.00 [0.96-1.04]	10	1e-05	0.363	0.086	NA	NA	0.946
Genus Ruminococcus1	MDD	MibioGen	WM	-0.011 (0.028)	0.99 [0.94-1.04]	10	1e-05	NA	NA	NA	NA	0.702
Genus Ruminococcus2	MDD	MibioGen	IVW	0.025 (0.017)	1.03 [0.99-1.06]	14	1e-05	0.896	-0.828	NA	NA	0.141
Genus Ruminococcus2	MDD	MibioGen	WM	0.028 (0.023)	1.03 [0.98-1.08]	14	1e-05	NA	NA	NA	NA	0.215
Genus Ruminococcusgauvreauiigroup	MDD	MibioGen	IVW	0.028 (0.020)	1.03 [0.99-1.07]	11	1e-05	0.285	0.166	NA	NA	0.169
Genus Ruminococcusgauvreauiigroup	MDD	MibioGen	WM	0.016 (0.027)	1.02 [0.96-1.07]	11	1e-05	NA	NA	NA	NA	0.541
Genus Ruminococcusgnavusgroup	MDD	MibioGen	IVW	0.017 (0.013)	1.02 [0.99-1.04]	11	1e-05	0.654	-0.291	NA	NA	0.174
Genus Ruminococcusgnavusgroup	MDD	MibioGen	WM	0.016 (0.017)	1.02 [0.98-1.05]	11	1e-05	NA	NA	NA	NA	0.341
Genus Ruminococcustorquesgroup	MDD	MibioGen	IVW	-0.025 (0.027)	0.98 [0.93-1.03]	9	1e-05	0.146	0.34	NA	NA	0.355
Genus Ruminococcustorquesgroup	MDD	MibioGen	WM	-0.005 (0.029)	1.00 [0.94-1.05]	9	1e-05	NA	NA	NA	NA	0.866
Genus Sellimonas	MDD	MibioGen	IVW	-0.035 (0.017)	0.97 [0.93-1.00]	8	1e-05	0.018	0.586	NA	NA	0.034
Genus Sellimonas	MDD	MibioGen	WM	-0.038 (0.016)	0.96 [0.93-0.99]	8	1e-05	NA	NA	NA	NA	0.021
Genus Senegalimassilia	MDD	MibioGen	IVW	-0.010 (0.026)	0.99 [0.94-1.04]	4	1e-05	0.239	0.288	NA	NA	0.702
Genus Senegalimassilia	MDD	MibioGen	WM	-0.002 (0.028)	1.00 [0.94-1.05]	4	1e-05	NA	NA	NA	NA	0.933
Genus Slackia	MDD	MibioGen	IVW	0.036 (0.020)	1.04 [1.00-1.08]	5	1e-05	0.347	0.104	NA	NA	0.067
Genus Slackia	MDD	MibioGen	WM	0.028 (0.026)	1.03 [0.98-1.08]	5	1e-05	NA	NA	NA	NA	0.283
Genus Streptococcus	MDD	MibioGen	IVW	-0.005 (0.032)	0.99 [0.93-1.06]	16	1e-05	9.47e-07	0.735	NA	NA	0.865
Genus Streptococcus	MDD	MibioGen	WM	0.016 (0.026)	1.02 [0.97-1.07]	16	1e-05	NA	NA	NA	NA	0.527
Genus Subdoligranulum	MDD	MibioGen	IVW	-0.007 (0.026)	0.99 [0.94-1.04]	11	1e-05	0.116	0.354	NA	NA	0.794
Genus Subdoligranulum	MDD	MibioGen	WM	-0.020 (0.030)	0.98 [0.92-1.04]	11	1e-05	NA	NA	NA	NA	0.511
Genus Sutterella	MDD	MibioGen	IVW	0.033 (0.032)	1.03 [0.97-1.10]	12	1e-05	0.00018	0.693	NA	NA	0.295
Genus Sutterella	MDD	MibioGen	WM	-0.005 (0.026)	1.00 [0.95-1.05]	12	1e-05	NA	NA	NA	NA	0.849
Genus Terrisporobacter	MDD	MibioGen	IVW	0.007 (0.019)	1.01 [0.97-1.04]	5	1e-05	0.675	-0.715	NA	NA	0.714
Genus Terrisporobacter	MDD	MibioGen	WM	0.003 (0.022)	1.00 [0.96-1.05]	5	1e-05	NA	NA	NA	NA	0.884
Genus Turicibacter	MDD	MibioGen	IVW	0.016 (0.018)	1.02 [0.98-1.05]	10	1e-05	0.239	0.222	NA	NA	0.379
Genus Turicibacter	MDD	MibioGen	WM	0.021 (0.022)	1.02 [0.98-1.07]	10	1e-05	NA	NA	NA	NA	0.333
Genus Tyzzerella3	MDD	MibioGen	IVW	-0.013 (0.018)	0.99 [0.95-1.02]	11	1e-05	0.00844	0.578	NA	NA	0.474
Genus Tyzzerella3	MDD	MibioGen	WM	-0.007 (0.016)	0.99 [0.96-1.02]	11	1e-05	NA	NA	NA	NA	0.661
Genus Veillonella	MDD	MibioGen	IVW	0.028 (0.020)	1.03 [0.99-1.07]	7	1e-05	0.598	-0.308	NA	NA	0.157
Genus Veillonella	MDD	MibioGen	WM	0.046 (0.026)	1.05 [1.00-1.10]	7	1e-05	NA	NA	NA	NA	0.07
Genus Victivallis	MDD	MibioGen	IVW	-0.017 (0.010)	0.98 [0.96-1.00]	9	1e-05	0.638	-0.314	NA	NA	0.095
Genus Victivallis	MDD	MibioGen	WM	-0.011 (0.014)	0.99 [0.96-1.02]	9	1e-05	NA	NA	NA	NA	0.411
Order Actinomycetales	MDD	MibioGen	IVW	-0.016 (0.018)	0.98 [0.95-1.02]	6	1e-05	0.976	-5.07	NA	NA	0.39
Order Actinomycetales	MDD	MibioGen	WM	-0.018 (0.023)	0.98 [0.94-1.03]	6	1e-05	NA	NA	NA	NA	0.437
Order Bacillales	MDD	MibioGen	IVW	-0.014 (0.015)	0.99 [0.96-1.01]	9	1e-05	0.034	0.519	NA	NA	0.336
Order Bacillales	MDD	MibioGen	WM	-0.015 (0.015)	0.99 [0.96-1.01]	9	1e-05	NA	NA	NA	NA	0.316
Order Bacteroidales	MDD	MibioGen	IVW	-0.002 (0.026)	1.00 [0.95-1.05]	13	1e-05	0.026	0.484	NA	NA	0.928
Order Bacteroidales	MDD	MibioGen	WM	0.002 (0.029)	1.00 [0.95-1.06]	13	1e-05	NA	NA	NA	NA	0.942
Order Bifidobacteriales	MDD	MibioGen	IVW	-0.017 (0.021)	0.98 [0.94-1.02]	11	1e-05	0.344	0.106	NA	NA	0.401
Order Bifidobacteriales	MDD	MibioGen	WM	-0.006 (0.028)	0.99 [0.94-1.05]	11	1e-05	NA	NA	NA	NA	0.819
Order Burkholderiales	MDD	MibioGen	IVW	0.024 (0.029)	1.02 [0.97-1.08]	12	1e-05	0.015	0.532	NA	NA	0.42
Order Burkholderiales	MDD	MibioGen	WM	-0.017 (0.028)	0.98 [0.93-1.04]	12	1e-05	NA	NA	NA	NA	0.552
Order Clostridiales	MDD	MibioGen	IVW	-0.010 (0.026)	0.99 [0.94-1.04]	13	1e-05	0.095	0.36	NA	NA	0.698
Order Clostridiales	MDD	MibioGen	WM	-0.013 (0.031)	0.99 [0.93-1.05]	13	1e-05	NA	NA	NA	NA	0.674
Order Coriobacteriales	MDD	MibioGen	IVW	0.004 (0.022)	1.00 [0.96-1.05]	12	1e-05	0.343	0.104	NA	NA	0.866
Order Coriobacteriales	MDD	MibioGen	WM	0.024 (0.029)	1.02 [0.97-1.08]	12	1e-05	NA	NA	NA	NA	0.401
Order Desulfovibrionales	MDD	MibioGen	IVW	-0.020 (0.024)	0.98 [0.93-1.03]	12	1e-05	0.038	0.465	NA	NA	0.402
Order Desulfovibrionales	MDD	MibioGen	WM	-0.027 (0.026)	0.97 [0.93-1.02]	12	1e-05	NA	NA	NA	NA	0.305
Order Enterobacteriales	MDD	MibioGen	IVW	-0.024 (0.030)	0.98 [0.92-1.04]	6	1e-05	0.247	0.25	NA	NA	0.426
Order Enterobacteriales	MDD	MibioGen	WM	-0.016 (0.035)	0.98 [0.92-1.05]	6	1e-05	NA	NA	NA	NA	0.65
Order Erysipelotrichales	MDD	MibioGen	IVW	-0.022 (0.046)	0.98 [0.89-1.07]	12	1e-05	1.56e-07	0.794	NA	NA	0.626
Order Erysipelotrichales	MDD	MibioGen	WM	0.017 (0.033)	1.02 [0.95-1.09]	12	1e-05	NA	NA	NA	NA	0.604
Order Gastranaerophilales	MDD	MibioGen	IVW	-0.005 (0.013)	1.00 [0.97-1.02]	9	1e-05	0.673	-0.387	NA	NA	0.703
Order Gastranaerophilales	MDD	MibioGen	WM	-0.001 (0.016)	1.00 [0.97-1.03]	9	1e-05	NA	NA	NA	NA	0.944
Order Lactobacillales	MDD	MibioGen	IVW	-0.030 (0.026)	0.97 [0.92-1.02]	15	1e-05	0.00247	0.582	NA	NA	0.251
Order Lactobacillales	MDD	MibioGen	WM	-0.004 (0.026)	1.00 [0.95-1.05]	15	1e-05	NA	NA	NA	NA	0.89
Order Methanobacteriales	MDD	MibioGen	IVW	-0.003 (0.010)	1.00 [0.98-1.02]	10	1e-05	0.774	-0.591	NA	NA	0.764
Order Methanobacteriales	MDD	MibioGen	WM	0.001 (0.013)	1.00 [0.98-1.03]	10	1e-05	NA	NA	NA	NA	0.961
Order MollicutesRF9	MDD	MibioGen	IVW	-0.020 (0.024)	0.98 [0.94-1.03]	13	1e-05	0.00191	0.614	NA	NA	0.408
Order MollicutesRF9	MDD	MibioGen	WM	-0.046 (0.023)	0.95 [0.91-1.00]	13	1e-05	NA	NA	NA	NA	0.049
Order NB1n	MDD	MibioGen	IVW	0.003 (0.016)	1.00 [0.97-1.04]	12	1e-05	0.00956	0.558	NA	NA	0.871
Order NB1n	MDD	MibioGen	WM	0.012 (0.017)	1.01 [0.98-1.05]	12	1e-05	NA	NA	NA	NA	0.496
Order Pasteurellales	MDD	MibioGen	IVW	-0.010 (0.014)	0.99 [0.96-1.02]	13	1e-05	0.239	0.203	NA	NA	0.467
Order Pasteurellales	MDD	MibioGen	WM	-0.008 (0.018)	0.99 [0.96-1.03]	13	1e-05	NA	NA	NA	NA	0.662
Order Rhodospirillales	MDD	MibioGen	IVW	-0.001 (0.019)	1.00 [0.96-1.04]	12	1e-05	0.047	0.446	NA	NA	0.951
Order Rhodospirillales	MDD	MibioGen	WM	-0.006 (0.021)	0.99 [0.95-1.04]	12	1e-05	NA	NA	NA	NA	0.78
Order Selenomonadales	MDD	MibioGen	IVW	0.025 (0.021)	1.03 [0.98-1.07]	11	1e-05	0.483	-0.049	NA	NA	0.223
Order Selenomonadales	MDD	MibioGen	WM	0.019 (0.028)	1.02 [0.97-1.08]	11	1e-05	NA	NA	NA	NA	0.484
Order Verrucomicrobiales	MDD	MibioGen	IVW	-0.003 (0.017)	1.00 [0.96-1.03]	10	1e-05	0.446	-0.01	NA	NA	0.855
Order Verrucomicrobiales	MDD	MibioGen	WM	0.010 (0.023)	1.01 [0.96-1.06]	10	1e-05	NA	NA	NA	NA	0.663
Order Victivallales	MDD	MibioGen	IVW	-0.006 (0.018)	0.99 [0.96-1.03]	7	1e-05	0.088	0.455	NA	NA	0.744
Order Victivallales	MDD	MibioGen	WM	-0.004 (0.018)	1.00 [0.96-1.03]	7	1e-05	NA	NA	NA	NA	0.828
Phylum Actinobacteria	MDD	MibioGen	IVW	-0.007 (0.023)	0.99 [0.95-1.04]	15	1e-05	0.091	0.347	NA	NA	0.774
Phylum Actinobacteria	MDD	MibioGen	WM	-0.033 (0.028)	0.97 [0.92-1.02]	15	1e-05	NA	NA	NA	NA	0.248
Phylum Bacteroidetes	MDD	MibioGen	IVW	0.015 (0.023)	1.02 [0.97-1.06]	11	1e-05	0.223	0.232	NA	NA	0.507
Phylum Bacteroidetes	MDD	MibioGen	WM	0.004 (0.028)	1.00 [0.95-1.06]	11	1e-05	NA	NA	NA	NA	0.891
Phylum Cyanobacteria	MDD	MibioGen	IVW	-0.022 (0.016)	0.98 [0.95-1.01]	7	1e-05	0.666	-0.471	NA	NA	0.175
Phylum Cyanobacteria	MDD	MibioGen	WM	-0.011 (0.021)	0.99 [0.95-1.03]	7	1e-05	NA	NA	NA	NA	0.577
Phylum Euryarchaeota	MDD	MibioGen	IVW	0.007 (0.011)	1.01 [0.99-1.03]	12	1e-05	0.228	0.219	NA	NA	0.554
Phylum Euryarchaeota	MDD	MibioGen	WM	0.019 (0.013)	1.02 [0.99-1.05]	12	1e-05	NA	NA	NA	NA	0.165
Phylum Firmicutes	MDD	MibioGen	IVW	0.014 (0.026)	1.01 [0.96-1.07]	14	1e-05	0.023	0.479	NA	NA	0.594
Phylum Firmicutes	MDD	MibioGen	WM	-0.029 (0.027)	0.97 [0.92-1.02]	14	1e-05	NA	NA	NA	NA	0.268
Phylum Lentisphaerae	MDD	MibioGen	IVW	-0.007 (0.016)	0.99 [0.96-1.02]	8	1e-05	0.137	0.366	NA	NA	0.666
Phylum Lentisphaerae	MDD	MibioGen	WM	-0.005 (0.017)	0.99 [0.96-1.03]	8	1e-05	NA	NA	NA	NA	0.763
Phylum Proteobacteria	MDD	MibioGen	IVW	-0.030 (0.025)	0.97 [0.92-1.02]	10	1e-05	0.292	0.165	NA	NA	0.226
Phylum Proteobacteria	MDD	MibioGen	WM	-0.025 (0.032)	0.98 [0.92-1.04]	10	1e-05	NA	NA	NA	NA	0.441
Phylum Tenericutes	MDD	MibioGen	IVW	-0.041 (0.024)	0.96 [0.92-1.01]	12	1e-05	0.012	0.545	NA	NA	0.082
Phylum Tenericutes	MDD	MibioGen	WM	-0.038 (0.023)	0.96 [0.92-1.01]	12	1e-05	NA	NA	NA	NA	0.099
Phylum Verrucomicrobia	MDD	MibioGen	IVW	-0.003 (0.016)	1.00 [0.97-1.03]	12	1e-05	0.642	-0.253	NA	NA	0.866
Phylum Verrucomicrobia	MDD	MibioGen	WM	-0.003 (0.022)	1.00 [0.96-1.04]	12	1e-05	NA	NA	NA	NA	0.895

## Sheet: S2
Supplementary Table 2. Causal effects of MDD on the gut microbiome.
b: MR estimate; CI: confidence interval; Egger_intercept: intercept of MR-Egger intercept analysis; I2: I2 statistics of heterogeneity; IVW: inverse variance weighted; MDD: major depressive disorder; N_IV: number of instrumental variables; OR: odds ratio; P_pleiotropy: P value of MR-Egger intercept analysis; P: P value; Q_P: P value of heterogeneity analysis; se: standard error; WM: weighted medi…
Exposure	Outcome	Source	Method	b (se)	OR [95%CI]	N_IV	P_IV	Q_P	I2	Egger_intercept	P_pleiotropy	P
MDD	Class Bacilli	Dutch	MR-Egger	-2.020 (0.613)	0.13 [0.04-0.44]	81	5e-08	0.759	-0.145	0.052	0.00164	0.00147
MDD	Family Streptococcaceae	Dutch	MR-Egger	-2.247 (0.677)	0.11 [0.03-0.40]	81	5e-08	0.889	-0.25	0.056	0.00201	0.00136
MDD	Order Lactobacillales	Dutch	MR-Egger	-2.004 (0.617)	0.13 [0.04-0.45]	81	5e-08	0.86	-0.22	0.051	0.00203	0.00172
MDD	Genus Catenibacterium	MibioGen	MR-Egger	2.641 (0.781)	14.03 [3.04-64.82]	65	5e-08	0.898	-0.3	-0.062	0.00268	0.00124
MDD	Genus Eubacteriumbrachygroup	MibioGen	MR-Egger	2.105 (0.664)	8.21 [2.23-30.15]	77	5e-08	0.892	-0.261	-0.05	0.00416	0.0022
MDD	Genus Lactobacillus	MibioGen	MR-Egger	1.256 (0.494)	3.51 [1.33-9.25]	78	5e-08	0.522	-0.031	-0.035	0.0066	0.013
MDD	Family Lactobacillaceae	MibioGen	MR-Egger	1.217 (0.491)	3.38 [1.29-8.84]	78	5e-08	0.678	-0.103	-0.034	0.00804	0.015
MDD	Species Bacteroides clarus	Dutch	MR-Egger	2.504 (0.950)	12.23 [1.90-78.67]	80	5e-08	0.92	-0.292	-0.064	0.01	0.01
MDD	Family Lachnospiraceae	Dutch	MR-Egger	-1.177 (0.458)	0.31 [0.13-0.76]	81	5e-08	0.424	0.0093	0.03	0.012	0.012
MDD	Genus Streptococcus	Dutch	MR-Egger	-1.910 (0.698)	0.15 [0.04-0.58]	81	5e-08	0.899	-0.261	0.046	0.013	0.00769
MDD	Genus Subdoligranulum	MibioGen	MR-Egger	0.742 (0.310)	2.10 [1.14-3.86]	78	5e-08	0.805	-0.18	-0.02	0.014	0.019
MDD	Genus Roseburia	Dutch	MR-Egger	-1.301 (0.507)	0.27 [0.10-0.74]	81	5e-08	0.07	0.186	0.031	0.019	0.012
MDD	Genus Butyricicoccus	MibioGen	MR-Egger	0.762 (0.314)	2.14 [1.16-3.96]	78	5e-08	0.635	-0.082	-0.019	0.019	0.018
MDD	Phylum Cyanobacteria	MibioGen	MR-Egger	-1.322 (0.487)	0.27 [0.10-0.69]	78	5e-08	0.823	-0.193	0.03	0.019	0.0082
MDD	Species Parabacteroides merdae	Dutch	MR-Egger	-1.050 (0.516)	0.35 [0.13-0.96]	81	5e-08	0.978	-0.434	0.032	0.02	0.045
MDD	Class Melainabacteria	MibioGen	MR-Egger	-1.412 (0.534)	0.24 [0.09-0.69]	78	5e-08	0.873	-0.238	0.032	0.02	0.01
MDD	Order Gastranaerophilales	MibioGen	MR-Egger	-1.386 (0.535)	0.25 [0.09-0.71]	78	5e-08	0.874	-0.239	0.032	0.023	0.011
MDD	Species Eubacterium biforme	Dutch	MR-Egger	2.108 (0.877)	8.23 [1.48-45.89]	80	5e-08	0.998	-0.691	-0.052	0.025	0.019
MDD	Genus Sutterellaceae unclassified	Dutch	MR-Egger	-1.736 (0.719)	0.18 [0.04-0.72]	81	5e-08	0.458	-0.00427	0.042	0.026	0.018
MDD	Genus Holdemanella	MibioGen	MR-Egger	0.916 (0.485)	2.50 [0.97-6.47]	78	5e-08	0.298	0.061	-0.027	0.034	0.063
MDD	Species Ruminococcus obeum	Dutch	MR-Egger	-1.052 (0.519)	0.35 [0.13-0.97]	81	5e-08	0.47	-0.00923	0.029	0.036	0.046
MDD	Genus Eubacteriumeligensgroup	MibioGen	MR-Egger	0.647 (0.339)	1.91 [0.98-3.71]	78	5e-08	0.715	-0.123	-0.018	0.042	0.06
MDD	Genus Eubacteriumcoprostanoligenesgroup	MibioGen	MR-Egger	0.689 (0.312)	1.99 [1.08-3.67]	78	5e-08	0.519	-0.03	-0.016	0.044	0.03
MDD	Genus Haemophilus	Dutch	MR-Egger	1.705 (0.799)	5.50 [1.15-26.34]	81	5e-08	0.703	-0.113	-0.042	0.047	0.036
MDD	Species Flavonifractor plautii	Dutch	MR-Egger	1.543 (0.824)	4.68 [0.93-23.53]	78	5e-08	0.842	-0.209	-0.042	0.053	0.065
MDD	Genus Coprococcus1	MibioGen	MR-Egger	0.527 (0.318)	1.69 [0.91-3.16]	78	5e-08	0.982	-0.468	-0.016	0.055	0.101
MDD	Species Haemophilus parainfluenzae	Dutch	MR-Egger	1.631 (0.803)	5.11 [1.06-24.63]	81	5e-08	0.678	-0.1	-0.04	0.056	0.046
MDD	Family Ruminococcaceae	MibioGen	MR-Egger	0.571 (0.304)	1.77 [0.98-3.21]	78	5e-08	0.917	-0.292	-0.015	0.056	0.064
MDD	Genus Gordonibacter	MibioGen	MR-Egger	1.465 (0.733)	4.33 [1.03-18.20]	77	5e-08	0.184	0.115	-0.036	0.058	0.049
MDD	Genus Flavonifractor	Dutch	MR-Egger	1.493 (0.815)	4.45 [0.90-21.99]	81	5e-08	0.87	-0.229	-0.04	0.059	0.071
MDD	Species Ruminococcus bromii	Dutch	MR-Egger	-1.247 (0.567)	0.29 [0.09-0.87]	77	5e-08	0.878	-0.245	0.028	0.06	0.031
MDD	Species Coprococcus comes	Dutch	MR-Egger	-1.018 (0.527)	0.36 [0.13-1.01]	81	5e-08	0.644	-0.084	0.026	0.062	0.057
MDD	Order Rhodospirillales	MibioGen	MR-Egger	-0.901 (0.441)	0.41 [0.17-0.96]	78	5e-08	0.835	-0.203	0.021	0.063	0.044
MDD	Family Rhodospirillaceae	MibioGen	MR-Egger	-0.914 (0.443)	0.40 [0.17-0.95]	78	5e-08	0.778	-0.161	0.021	0.064	0.042
MDD	Order Actinomycetales	MibioGen	MR-Egger	-0.926 (0.485)	0.40 [0.15-1.03]	78	5e-08	0.266	0.075	0.023	0.065	0.06
MDD	Family Actinomycetaceae	MibioGen	MR-Egger	-0.924 (0.486)	0.40 [0.15-1.03]	78	5e-08	0.258	0.079	0.023	0.066	0.061
MDD	Species Adlercreutzia equolifaciens	Dutch	MR-Egger	-1.038 (0.677)	0.35 [0.09-1.33]	81	5e-08	0.662	-0.093	0.032	0.069	0.129
MDD	Genus Adlercreutzia	Dutch	MR-Egger	-1.015 (0.675)	0.36 [0.10-1.36]	81	5e-08	0.67	-0.097	0.032	0.072	0.137
MDD	Class Erysipelotrichia	MibioGen	MR-Egger	0.612 (0.347)	1.84 [0.93-3.64]	78	5e-08	0.042	0.219	-0.016	0.072	0.082
MDD	Family Erysipelotrichaceae	MibioGen	MR-Egger	0.612 (0.347)	1.84 [0.93-3.64]	78	5e-08	0.042	0.219	-0.016	0.072	0.082
MDD	Genus Ruminiclostridium9	MibioGen	MR-Egger	0.706 (0.353)	2.03 [1.01-4.04]	78	5e-08	0.083	0.178	-0.016	0.072	0.049
MDD	Order Erysipelotrichales	MibioGen	MR-Egger	0.612 (0.347)	1.84 [0.93-3.64]	78	5e-08	0.042	0.219	-0.016	0.072	0.082
MDD	Species Faecalibacterium prausnitzii	Dutch	MR-Egger	-0.900 (0.534)	0.41 [0.14-1.16]	81	5e-08	0.015	0.265	0.025	0.076	0.096
MDD	Genus Blautia	Dutch	MR-Egger	-0.743 (0.481)	0.48 [0.19-1.22]	81	5e-08	0.84	-0.202	0.022	0.077	0.126
MDD	Phylum Verrucomicrobia	Dutch	MR-Egger	0.937 (0.568)	2.55 [0.84-7.76]	74	5e-08	0.153	0.133	-0.026	0.077	0.103
MDD	Class Gammaproteobacteria	MibioGen	MR-Egger	-0.566 (0.328)	0.57 [0.30-1.08]	78	5e-08	0.441	0.00212	0.015	0.079	0.088
MDD	Genus Parasutterella	Dutch	MR-Egger	-0.993 (0.626)	0.37 [0.11-1.26]	81	5e-08	0.968	-0.393	0.028	0.083	0.117
MDD	Species Parasutterella excrementihominis	Dutch	MR-Egger	-0.993 (0.626)	0.37 [0.11-1.26]	81	5e-08	0.97	-0.4	0.028	0.083	0.117
MDD	Genus Faecalibacterium	Dutch	MR-Egger	-0.867 (0.533)	0.42 [0.15-1.19]	81	5e-08	0.016	0.262	0.024	0.085	0.108
MDD	Phylum Proteobacteria	Dutch	MR-Egger	0.951 (0.512)	2.59 [0.95-7.06]	59	5e-08	0.405	0.016	-0.023	0.085	0.069
MDD	Genus Oscillibacter	MibioGen	MR-Egger	0.761 (0.439)	2.14 [0.90-5.06]	78	5e-08	0.434	0.00524	-0.019	0.086	0.087
MDD	Genus Enterorhabdus	MibioGen	MR-Egger	-0.877 (0.469)	0.42 [0.17-1.04]	78	5e-08	0.94	-0.331	0.021	0.087	0.065
MDD	Species Akkermansia muciniphila	Dutch	MR-Egger	0.850 (0.549)	2.34 [0.80-6.86]	79	5e-08	0.198	0.106	-0.025	0.088	0.126
MDD	Phylum Proteobacteria	MibioGen	MR-Egger	-0.489 (0.305)	0.61 [0.34-1.11]	78	5e-08	0.747	-0.141	0.013	0.089	0.113
MDD	Genus Anaerofilum	MibioGen	MR-Egger	-0.989 (0.573)	0.37 [0.12-1.14]	78	5e-08	0.649	-0.089	0.025	0.09	0.088
MDD	Family Peptostreptococcaceae	MibioGen	MR-Egger	0.475 (0.325)	1.61 [0.85-3.04]	78	5e-08	0.878	-0.243	-0.014	0.092	0.148
MDD	Order NB1n	MibioGen	MR-Egger	0.842 (0.575)	2.32 [0.75-7.16]	78	5e-08	0.452	-0.00241	-0.025	0.092	0.147
MDD	Genus LachnospiraceaeND3007group	MibioGen	MR-Egger	0.473 (0.332)	1.61 [0.84-3.08]	78	5e-08	0.865	-0.23	-0.014	0.095	0.159
MDD	Species Collinsella aerofaciens	Dutch	MR-Egger	-0.798 (0.480)	0.45 [0.18-1.15]	81	5e-08	0.452	-0.00184	0.021	0.097	0.101
MDD	Genus Coprobacter	MibioGen	MR-Egger	0.855 (0.497)	2.35 [0.89-6.23]	78	5e-08	0.946	-0.344	-0.021	0.1	0.09
MDD	Class Verrucomicrobiae	Dutch	MR-Egger	0.798 (0.539)	2.22 [0.77-6.39]	81	5e-08	0.223	0.094	-0.023	0.101	0.143
MDD	Family Verrucomicrobiaceae	Dutch	MR-Egger	0.798 (0.539)	2.22 [0.77-6.39]	81	5e-08	0.223	0.094	-0.023	0.101	0.143
MDD	Genus Akkermansia	Dutch	MR-Egger	0.798 (0.539)	2.22 [0.77-6.39]	81	5e-08	0.224	0.093	-0.023	0.101	0.143
MDD	Order Verrucomicrobiales	Dutch	MR-Egger	0.798 (0.539)	2.22 [0.77-6.39]	81	5e-08	0.223	0.094	-0.023	0.101	0.143
MDD	Genus Tyzzerella3	MibioGen	MR-Egger	0.868 (0.563)	2.38 [0.79-7.17]	78	5e-08	0.616	-0.073	-0.024	0.102	0.127
MDD	Genus RuminococcaceaeUCG003	MibioGen	MR-Egger	-0.496 (0.373)	0.61 [0.29-1.26]	78	5e-08	0.133	0.143	0.015	0.114	0.188
MDD	Family Burkholderiales noname	Dutch	MR-Egger	-1.036 (0.699)	0.35 [0.09-1.40]	81	5e-08	0.701	-0.112	0.029	0.116	0.142
MDD	Genus Burkholderiales noname	Dutch	MR-Egger	-1.035 (0.699)	0.36 [0.09-1.40]	81	5e-08	0.702	-0.113	0.029	0.117	0.143
MDD	Species Burkholderiales bacterium 1 1 47	Dutch	MR-Egger	-1.031 (0.699)	0.36 [0.09-1.40]	81	5e-08	0.709	-0.116	0.029	0.118	0.144
MDD	Species Coprococcus catus	Dutch	MR-Egger	-0.908 (0.578)	0.40 [0.13-1.25]	81	5e-08	0.841	-0.203	0.023	0.123	0.12
MDD	Genus Coprococcus	Dutch	MR-Egger	-0.706 (0.498)	0.49 [0.19-1.31]	81	5e-08	0.574	-0.053	0.019	0.135	0.16
MDD	Species Paraprevotella xylaniphila	Dutch	MR-Egger	-1.337 (0.781)	0.26 [0.06-1.21]	81	5e-08	0.777	-0.156	0.03	0.135	0.091
MDD	Species Dialister invisus	Dutch	MR-Egger	-1.310 (0.743)	0.27 [0.06-1.16]	81	5e-08	0.632	-0.078	0.029	0.136	0.082
MDD	Species Bacteroides thetaiotaomicron	Dutch	MR-Egger	-0.647 (0.517)	0.52 [0.19-1.44]	81	5e-08	0.407	0.016	0.02	0.144	0.214
MDD	Genus RuminococcaceaeUCG013	MibioGen	MR-Egger	0.500 (0.317)	1.65 [0.89-3.07]	78	5e-08	0.972	-0.419	-0.012	0.144	0.119
MDD	Species Alistipes finegoldii	Dutch	MR-Egger	-0.744 (0.488)	0.48 [0.18-1.24]	81	5e-08	0.397	0.02	0.018	0.153	0.131
MDD	Species Eubacterium siraeum	Dutch	MR-Egger	0.907 (0.570)	2.48 [0.81-7.57]	79	5e-08	0.145	0.135	-0.021	0.158	0.116
MDD	Family Enterobacteriaceae	Dutch	MR-Egger	-0.755 (0.535)	0.47 [0.16-1.34]	81	5e-08	0.367	0.032	0.02	0.159	0.162
MDD	Order Enterobacteriales	Dutch	MR-Egger	-0.755 (0.535)	0.47 [0.16-1.34]	81	5e-08	0.367	0.032	0.02	0.159	0.162
MDD	Genus Lachnoclostridium	MibioGen	MR-Egger	-0.406 (0.327)	0.67 [0.35-1.27]	78	5e-08	0.199	0.107	0.012	0.161	0.219
MDD	Genus Escherichia Shigella	MibioGen	MR-Egger	-0.550 (0.375)	0.58 [0.28-1.20]	78	5e-08	0.851	-0.217	0.014	0.163	0.147
MDD	Genus Erysipelatoclostridium	MibioGen	MR-Egger	-0.630 (0.468)	0.53 [0.21-1.33]	78	5e-08	0.05	0.209	0.017	0.164	0.183
MDD	Species Roseburia unclassified	Dutch	MR-Egger	-1.208 (0.852)	0.30 [0.06-1.59]	81	5e-08	0.025	0.241	0.031	0.165	0.16
MDD	Genus Actinomyces	MibioGen	MR-Egger	-0.696 (0.505)	0.50 [0.19-1.34]	78	5e-08	0.178	0.117	0.018	0.167	0.172
MDD	Genus Ruminococcus	Dutch	MR-Egger	-0.740 (0.486)	0.48 [0.18-1.24]	81	5e-08	0.568	-0.05	0.017	0.183	0.132
MDD	Genus Anaerotruncus	Dutch	MR-Egger	-1.360 (1.093)	0.26 [0.03-2.19]	81	5e-08	0.961	-0.372	0.037	0.191	0.217
MDD	Genus Butyricimonas	MibioGen	MR-Egger	-0.500 (0.415)	0.61 [0.27-1.37]	78	5e-08	0.258	0.079	0.014	0.193	0.231
MDD	Species Eubacterium ramulus	Dutch	MR-Egger	-0.641 (0.663)	0.53 [0.14-1.93]	81	5e-08	0.563	-0.048	0.022	0.195	0.336
MDD	Genus Collinsella	Dutch	MR-Egger	-0.629 (0.477)	0.53 [0.21-1.36]	81	5e-08	0.426	0.00839	0.016	0.196	0.191
MDD	Genus Clostridiuminnocuumgroup	MibioGen	MR-Egger	-0.899 (0.708)	0.41 [0.10-1.63]	77	5e-08	0.141	0.138	0.023	0.207	0.208
MDD	Genus Paraprevotella	MibioGen	MR-Egger	0.592 (0.489)	1.81 [0.69-4.71]	78	5e-08	0.549	-0.043	-0.016	0.208	0.23
MDD	Species Bacteroides stercoris	Dutch	MR-Egger	0.709 (0.560)	2.03 [0.68-6.09]	81	5e-08	0.544	-0.039	-0.018	0.21	0.209
MDD	Genus RuminococcaceaeNK4A214group	MibioGen	MR-Egger	0.447 (0.332)	1.56 [0.82-3.00]	78	5e-08	0.936	-0.324	-0.011	0.213	0.182
MDD	Genus ErysipelotrichaceaeUCG003	MibioGen	MR-Egger	-0.443 (0.337)	0.64 [0.33-1.24]	78	5e-08	0.918	-0.294	0.011	0.215	0.193
MDD	Genus Dorea	MibioGen	MR-Egger	0.276 (0.310)	1.32 [0.72-2.42]	78	5e-08	0.72	-0.126	-0.01	0.22	0.377
MDD	Genus Dialister	Dutch	MR-Egger	-1.051 (0.718)	0.35 [0.09-1.43]	81	5e-08	0.561	-0.047	0.023	0.224	0.147
MDD	Family Enterobacteriaceae	MibioGen	MR-Egger	-0.409 (0.353)	0.66 [0.33-1.33]	78	5e-08	0.824	-0.194	0.011	0.233	0.25
MDD	Order Enterobacteriales	MibioGen	MR-Egger	-0.409 (0.353)	0.66 [0.33-1.33]	78	5e-08	0.824	-0.194	0.011	0.233	0.25
MDD	Phylum Actinobacteria	MibioGen	MR-Egger	0.328 (0.306)	1.39 [0.76-2.53]	78	5e-08	0.9	-0.268	-0.009	0.238	0.288
MDD	Family Rikenellaceae	Dutch	MR-Egger	-0.496 (0.448)	0.61 [0.25-1.47]	81	5e-08	0.84	-0.202	0.014	0.244	0.272
MDD	Species Bacteroides salyersiae	Dutch	MR-Egger	1.432 (1.077)	4.19 [0.51-34.55]	80	5e-08	0.413	0.014	-0.033	0.244	0.187
MDD	Genus Terrisporobacter	MibioGen	MR-Egger	0.716 (0.513)	2.05 [0.75-5.59]	78	5e-08	0.394	0.021	-0.015	0.244	0.167
MDD	Genus Alistipes	Dutch	MR-Egger	-0.492 (0.449)	0.61 [0.25-1.47]	81	5e-08	0.837	-0.2	0.013	0.25	0.276
MDD	Class Coriobacteriia	MibioGen	MR-Egger	0.300 (0.309)	1.35 [0.74-2.47]	78	5e-08	0.82	-0.191	-0.009	0.258	0.335
MDD	Family Coriobacteriaceae	MibioGen	MR-Egger	0.300 (0.309)	1.35 [0.74-2.47]	78	5e-08	0.82	-0.191	-0.009	0.258	0.335
MDD	Order Coriobacteriales	MibioGen	MR-Egger	0.300 (0.309)	1.35 [0.74-2.47]	78	5e-08	0.82	-0.191	-0.009	0.258	0.335
MDD	Genus LachnospiraceaeFCS020group	MibioGen	MR-Egger	0.427 (0.349)	1.53 [0.77-3.04]	78	5e-08	0.724	-0.128	-0.01	0.259	0.226
MDD	Genus Allisonella	MibioGen	MR-Egger	-0.703 (0.790)	0.50 [0.11-2.33]	65	5e-08	0.44	0.000739	0.023	0.263	0.377
MDD	Class Clostridia	Dutch	MR-Egger	-0.581 (0.506)	0.56 [0.21-1.51]	78	5e-08	0.088	0.174	0.015	0.265	0.254
MDD	Species Roseburia hominis	Dutch	MR-Egger	-0.758 (0.482)	0.47 [0.18-1.21]	81	5e-08	0.781	-0.159	0.014	0.266	0.12
MDD	Genus FamilyXIIIUCG001	MibioGen	MR-Egger	0.359 (0.363)	1.43 [0.70-2.92]	78	5e-08	0.865	-0.23	-0.01	0.269	0.325
MDD	Class Actinobacteria	MibioGen	MR-Egger	0.307 (0.322)	1.36 [0.72-2.56]	78	5e-08	0.486	-0.016	-0.009	0.271	0.343
MDD	Phylum Firmicutes	MibioGen	MR-Egger	0.260 (0.304)	1.30 [0.72-2.35]	78	5e-08	0.799	-0.175	-0.009	0.271	0.394
MDD	Species Bacteroides fragilis	Dutch	MR-Egger	-0.672 (0.712)	0.51 [0.13-2.06]	81	5e-08	0.942	-0.327	0.02	0.278	0.348
MDD	Genus Methanobrevibacter	MibioGen	MR-Egger	-0.860 (0.705)	0.42 [0.11-1.68]	77	5e-08	0.914	-0.29	0.019	0.286	0.226
MDD	Species Eubacterium eligens	Dutch	MR-Egger	-0.327 (0.494)	0.72 [0.27-1.90]	81	5e-08	0.603	-0.065	0.014	0.289	0.511
MDD	Order Clostridiales	Dutch	MR-Egger	-0.537 (0.495)	0.58 [0.22-1.54]	81	5e-08	0.111	0.154	0.014	0.291	0.282
MDD	Genus Anaerotruncus	MibioGen	MR-Egger	0.254 (0.319)	1.29 [0.69-2.41]	78	5e-08	0.893	-0.26	-0.009	0.293	0.428
MDD	Species Lachnospiraceae bacterium 8 1 57FAA	Dutch	MR-Egger	0.918 (0.995)	2.50 [0.36-17.60]	80	5e-08	0.136	0.139	-0.027	0.294	0.359
MDD	Order Bacillales	MibioGen	MR-Egger	-0.593 (0.743)	0.55 [0.13-2.37]	76	5e-08	0.461	-0.00637	0.02	0.296	0.428
MDD	Family Lactobacillaceae	Dutch	MR-Egger	-0.877 (0.958)	0.42 [0.06-2.72]	81	5e-08	0.937	-0.317	0.026	0.298	0.363
MDD	Genus Eubacteriumnodatumgroup	MibioGen	MR-Egger	-0.874 (0.728)	0.42 [0.10-1.74]	77	5e-08	0.463	-0.00717	0.019	0.301	0.234
MDD	Family Coriobacteriaceae	Dutch	MR-Egger	-0.459 (0.458)	0.63 [0.26-1.55]	81	5e-08	0.496	-0.02	0.012	0.303	0.319
MDD	Family Micrococcaceae	Dutch	MR-Egger	-0.959 (0.944)	0.38 [0.06-2.43]	80	5e-08	0.411	0.014	0.025	0.303	0.312
MDD	Genus Rothia	Dutch	MR-Egger	-0.962 (0.942)	0.38 [0.06-2.42]	80	5e-08	0.381	0.026	0.025	0.303	0.311
MDD	Order Coriobacteriales	Dutch	MR-Egger	-0.460 (0.458)	0.63 [0.26-1.55]	81	5e-08	0.496	-0.019	0.012	0.303	0.318
MDD	Genus Clostridiumsensustricto1	MibioGen	MR-Egger	-0.389 (0.353)	0.68 [0.34-1.35]	78	5e-08	0.382	0.026	0.009	0.304	0.274
MDD	Species Bacteroides faecis	Dutch	MR-Egger	1.140 (1.059)	3.13 [0.39-24.92]	73	5e-08	0.868	-0.243	-0.028	0.309	0.286
MDD	Species Parabacteroides goldsteinii	Dutch	MR-Egger	0.862 (0.996)	2.37 [0.34-16.69]	80	5e-08	0.848	-0.211	-0.026	0.31	0.39
MDD	Family Erysipelotrichaceae	Dutch	MR-Egger	0.528 (0.541)	1.70 [0.59-4.90]	81	5e-08	0.959	-0.366	-0.014	0.316	0.332
MDD	Genus Intestinibacter	MibioGen	MR-Egger	0.293 (0.370)	1.34 [0.65-2.77]	78	5e-08	0.686	-0.107	-0.01	0.316	0.431
MDD	Class Erysipelotrichia	Dutch	MR-Egger	0.527 (0.541)	1.69 [0.59-4.89]	81	5e-08	0.959	-0.366	-0.014	0.317	0.333
MDD	Order Erysipelotrichales	Dutch	MR-Egger	0.527 (0.541)	1.69 [0.59-4.89]	81	5e-08	0.959	-0.366	-0.014	0.317	0.333
MDD	Genus Alistipes	MibioGen	MR-Egger	0.334 (0.323)	1.40 [0.74-2.63]	78	5e-08	0.295	0.063	-0.008	0.318	0.303
MDD	Genus LachnospiraceaeUCG004	MibioGen	MR-Egger	-0.272 (0.343)	0.76 [0.39-1.49]	78	5e-08	0.534	-0.036	0.009	0.324	0.431
MDD	Family Veillonellaceae	Dutch	MR-Egger	0.374 (0.543)	1.45 [0.50-4.21]	81	5e-08	0.519	-0.029	-0.014	0.326	0.493
MDD	Genus Escherichia	Dutch	MR-Egger	-0.605 (0.562)	0.55 [0.18-1.64]	81	5e-08	0.219	0.095	0.014	0.327	0.285
MDD	Genus RuminococcaceaeUCG009	MibioGen	MR-Egger	-0.475 (0.519)	0.62 [0.22-1.72]	78	5e-08	0.108	0.159	0.013	0.327	0.363
MDD	Genus Lactobacillus	Dutch	MR-Egger	-0.809 (0.958)	0.45 [0.07-2.91]	81	5e-08	0.935	-0.314	0.024	0.329	0.401
MDD	Species Alistipes onderdonkii	Dutch	MR-Egger	-0.354 (0.463)	0.70 [0.28-1.74]	81	5e-08	0.945	-0.332	0.012	0.33	0.446
MDD	Class Alphaproteobacteria	MibioGen	MR-Egger	-0.487 (0.419)	0.61 [0.27-1.40]	78	5e-08	0.887	-0.253	0.01	0.33	0.248
MDD	Family Methanobacteriaceae	MibioGen	MR-Egger	-0.812 (0.695)	0.44 [0.11-1.73]	77	5e-08	0.964	-0.393	0.017	0.333	0.246
MDD	Family Ruminococcaceae	Dutch	MR-Egger	-0.554 (0.536)	0.57 [0.20-1.64]	81	5e-08	0.012	0.274	0.013	0.334	0.304
MDD	Class Methanobacteria	MibioGen	MR-Egger	-0.811 (0.695)	0.44 [0.11-1.74]	77	5e-08	0.964	-0.393	0.017	0.334	0.247
MDD	Order Methanobacteriales	MibioGen	MR-Egger	-0.811 (0.695)	0.44 [0.11-1.74]	77	5e-08	0.964	-0.393	0.017	0.334	0.247
MDD	Genus Collinsella	MibioGen	MR-Egger	0.325 (0.371)	1.38 [0.67-2.86]	78	5e-08	0.137	0.14	-0.009	0.336	0.384
MDD	Genus Odoribacter	MibioGen	MR-Egger	-0.303 (0.339)	0.74 [0.38-1.44]	78	5e-08	0.662	-0.095	0.008	0.342	0.374
MDD	Genus Ruminococcus2	MibioGen	MR-Egger	-0.389 (0.356)	0.68 [0.34-1.36]	78	5e-08	0.169	0.122	0.009	0.345	0.278
MDD	Phylum Euryarchaeota	MibioGen	MR-Egger	-0.785 (0.680)	0.46 [0.12-1.73]	77	5e-08	0.901	-0.272	0.016	0.349	0.252
MDD	Species Roseburia intestinalis	Dutch	MR-Egger	-0.520 (0.547)	0.59 [0.20-1.74]	81	5e-08	0.48	-0.013	0.013	0.35	0.345
MDD	Genus Eggerthella	MibioGen	MR-Egger	0.795 (0.619)	2.21 [0.66-7.45]	78	5e-08	0.147	0.135	-0.015	0.357	0.203
MDD	Genus Pseudoflavonifractor	Dutch	MR-Egger	0.647 (0.682)	1.91 [0.50-7.27]	77	5e-08	0.609	-0.07	-0.016	0.358	0.345
MDD	Order Selenomonadales	Dutch	MR-Egger	0.387 (0.548)	1.47 [0.50-4.31]	81	5e-08	0.084	0.174	-0.013	0.363	0.482
MDD	Class Negativicutes	Dutch	MR-Egger	0.386 (0.548)	1.47 [0.50-4.31]	81	5e-08	0.084	0.174	-0.013	0.364	0.483
MDD	Family Clostridiaceae1	MibioGen	MR-Egger	-0.356 (0.353)	0.70 [0.35-1.40]	78	5e-08	0.368	0.032	0.008	0.365	0.316
MDD	Genus Paraprevotella	Dutch	MR-Egger	-0.594 (0.631)	0.55 [0.16-1.90]	80	5e-08	0.756	-0.144	0.015	0.366	0.349
MDD	Genus Prevotella	Dutch	MR-Egger	-0.540 (0.560)	0.58 [0.19-1.75]	81	5e-08	0.129	0.143	0.013	0.367	0.338
MDD	Family Clostridiales noname	Dutch	MR-Egger	0.478 (0.588)	1.61 [0.51-5.11]	81	5e-08	0.997	-0.655	-0.014	0.371	0.419
MDD	Genus Eubacteriumventriosumgroup	MibioGen	MR-Egger	0.360 (0.333)	1.43 [0.75-2.75]	78	5e-08	0.641	-0.085	-0.008	0.373	0.282
MDD	Genus Eubacteriumoxidoreducensgroup	MibioGen	MR-Egger	-0.615 (0.566)	0.54 [0.18-1.64]	78	5e-08	0.831	-0.2	0.013	0.375	0.281
MDD	Genus Sutterella	MibioGen	MR-Egger	-0.397 (0.390)	0.67 [0.31-1.44]	78	5e-08	0.125	0.148	0.009	0.375	0.312
MDD	Genus RuminococcaceaeUCG004	MibioGen	MR-Egger	-0.374 (0.424)	0.69 [0.30-1.58]	78	5e-08	0.445	0.000612	0.01	0.377	0.38
MDD	Species Eubacterium ventriosum	Dutch	MR-Egger	0.705 (0.776)	2.02 [0.44-9.26]	81	5e-08	0.964	-0.382	-0.018	0.382	0.366
MDD	Species Odoribacter splanchnicus	Dutch	MR-Egger	-0.515 (0.592)	0.60 [0.19-1.91]	81	5e-08	0.038	0.221	0.013	0.388	0.387
MDD	Genus CandidatusSoleaferrea	MibioGen	MR-Egger	0.204 (0.523)	1.23 [0.44-3.42]	78	5e-08	0.76	-0.149	-0.012	0.388	0.697
MDD	Genus RuminococcaceaeUCG014	MibioGen	MR-Egger	-0.449 (0.342)	0.64 [0.33-1.25]	78	5e-08	0.481	-0.014	0.008	0.392	0.193
MDD	Class Negativicutes	MibioGen	MR-Egger	-0.279 (0.305)	0.76 [0.42-1.38]	78	5e-08	0.989	-0.517	0.007	0.398	0.364
MDD	Order Selenomonadales	MibioGen	MR-Egger	-0.279 (0.305)	0.76 [0.42-1.38]	78	5e-08	0.989	-0.517	0.007	0.398	0.364
MDD	Genus Marvinbryantia	MibioGen	MR-Egger	0.186 (0.374)	1.20 [0.58-2.51]	78	5e-08	0.844	-0.21	-0.008	0.4	0.62
MDD	Species Paraprevotella unclassified	Dutch	MR-Egger	-0.545 (0.626)	0.58 [0.17-1.98]	80	5e-08	0.747	-0.139	0.014	0.404	0.387
MDD	Genus Butyrivibrio	Dutch	MR-Egger	0.735 (1.038)	2.08 [0.27-15.94]	81	5e-08	0.503	-0.023	-0.022	0.409	0.481
MDD	Family Pasteurellaceae	MibioGen	MR-Egger	-0.346 (0.446)	0.71 [0.30-1.69]	78	5e-08	0.262	0.077	0.009	0.409	0.44
MDD	Order Pasteurellales	MibioGen	MR-Egger	-0.346 (0.446)	0.71 [0.30-1.69]	78	5e-08	0.262	0.077	0.009	0.409	0.44
MDD	Genus Intestinimonas	MibioGen	MR-Egger	-0.189 (0.396)	0.83 [0.38-1.80]	78	5e-08	0.219	0.097	0.008	0.414	0.635
MDD	Genus Barnesiella	Dutch	MR-Egger	0.371 (0.483)	1.45 [0.56-3.73]	81	5e-08	0.574	-0.052	-0.01	0.419	0.445
MDD	Genus Dialister	MibioGen	MR-Egger	-0.358 (0.376)	0.70 [0.33-1.46]	78	5e-08	0.875	-0.24	0.008	0.422	0.344
MDD	Species Butyrivibrio crossotus	Dutch	MR-Egger	0.715 (1.039)	2.05 [0.27-15.67]	81	5e-08	0.533	-0.035	-0.022	0.424	0.493
MDD	Family Bifidobacteriaceae	MibioGen	MR-Egger	0.224 (0.337)	1.25 [0.65-2.42]	78	5e-08	0.837	-0.204	-0.007	0.429	0.508
MDD	Order Bifidobacteriales	MibioGen	MR-Egger	0.224 (0.337)	1.25 [0.65-2.42]	78	5e-08	0.837	-0.204	-0.007	0.429	0.508
MDD	Species Barnesiella intestinihominis	Dutch	MR-Egger	0.357 (0.483)	1.43 [0.55-3.68]	81	5e-08	0.548	-0.041	-0.01	0.433	0.462
MDD	Family Prevotellaceae	Dutch	MR-Egger	-0.417 (0.523)	0.66 [0.24-1.84]	81	5e-08	0.165	0.122	0.011	0.439	0.427
MDD	Species Bacteroides massiliensis	Dutch	MR-Egger	-0.189 (0.715)	0.83 [0.20-3.36]	78	5e-08	0.275	0.071	0.014	0.439	0.792
MDD	Genus Roseburia	MibioGen	MR-Egger	-0.167 (0.308)	0.85 [0.46-1.55]	78	5e-08	0.858	-0.224	0.006	0.44	0.588
MDD	Family Victivallaceae	MibioGen	MR-Egger	-0.615 (0.671)	0.54 [0.14-2.01]	77	5e-08	0.872	-0.239	0.013	0.441	0.362
MDD	Family Sutterellaceae	Dutch	MR-Egger	0.286 (0.457)	1.33 [0.54-3.26]	81	5e-08	0.711	-0.118	-0.009	0.444	0.534
MDD	Genus Ruminococcusgnavusgroup	MibioGen	MR-Egger	-0.349 (0.516)	0.71 [0.26-1.94]	78	5e-08	0.903	-0.273	0.01	0.446	0.5
MDD	Species Bifidobacterium longum	Dutch	MR-Egger	-0.377 (0.509)	0.69 [0.25-1.86]	81	5e-08	0.334	0.045	0.01	0.449	0.461
MDD	Genus Sellimonas	MibioGen	MR-Egger	0.665 (0.767)	1.95 [0.43-8.75]	77	5e-08	0.324	0.051	-0.015	0.453	0.388
MDD	Genus Lactococcus	MibioGen	MR-Egger	-0.373 (0.664)	0.69 [0.19-2.53]	77	5e-08	0.959	-0.379	0.013	0.454	0.576
MDD	Species Pseudoflavonifractor capillosus	Dutch	MR-Egger	0.564 (0.680)	1.76 [0.46-6.67]	81	5e-08	0.564	-0.048	-0.013	0.456	0.41
MDD	Genus Haemophilus	MibioGen	MR-Egger	-0.305 (0.454)	0.74 [0.30-1.80]	78	5e-08	0.246	0.084	0.009	0.456	0.504
MDD	Genus Prevotella9	MibioGen	MR-Egger	-0.445 (0.409)	0.64 [0.29-1.43]	78	5e-08	0.674	-0.101	0.008	0.456	0.281
MDD	Genus Odoribacter	Dutch	MR-Egger	-0.425 (0.548)	0.65 [0.22-1.91]	81	5e-08	0.05	0.206	0.011	0.457	0.44
MDD	Species Prevotella copri	Dutch	MR-Egger	-0.454 (0.577)	0.63 [0.20-1.97]	81	5e-08	0.082	0.176	0.011	0.463	0.433
MDD	Phylum Firmicutes	Dutch	MR-Egger	-0.404 (0.549)	0.67 [0.23-1.96]	74	5e-08	0.027	0.246	0.01	0.464	0.465
MDD	Species Bifidobacterium adolescentis	Dutch	MR-Egger	0.386 (0.501)	1.47 [0.55-3.92]	81	5e-08	0.622	-0.074	-0.009	0.464	0.443
MDD	Class Betaproteobacteria	MibioGen	MR-Egger	-0.183 (0.314)	0.83 [0.45-1.54]	78	5e-08	0.8	-0.176	0.006	0.465	0.563
MDD	Genus Hungatella	MibioGen	MR-Egger	-0.379 (0.650)	0.68 [0.19-2.45]	77	5e-08	0.577	-0.056	0.012	0.465	0.561
MDD	Order Burkholderiales	MibioGen	MR-Egger	-0.172 (0.315)	0.84 [0.45-1.56]	78	5e-08	0.821	-0.192	0.006	0.483	0.587
MDD	Class Bacteroidia	MibioGen	MR-Egger	-0.147 (0.304)	0.86 [0.48-1.57]	78	5e-08	0.517	-0.029	0.005	0.492	0.631
MDD	Genus Coprococcus2	MibioGen	MR-Egger	0.390 (0.418)	1.48 [0.65-3.35]	78	5e-08	0.127	0.146	-0.007	0.492	0.353
MDD	Order Bacteroidales	MibioGen	MR-Egger	-0.147 (0.304)	0.86 [0.48-1.57]	78	5e-08	0.516	-0.029	0.005	0.492	0.631
MDD	Order MollicutesRF9	MibioGen	MR-Egger	-0.512 (0.403)	0.60 [0.27-1.32]	78	5e-08	0.837	-0.205	0.007	0.492	0.209
MDD	Phylum Bacteroidetes	MibioGen	MR-Egger	-0.150 (0.306)	0.86 [0.47-1.57]	78	5e-08	0.451	-0.00204	0.005	0.492	0.624
MDD	Genus Ruminococcaceae noname	Dutch	MR-Egger	0.480 (1.011)	1.62 [0.22-11.73]	81	5e-08	0.917	-0.286	-0.018	0.497	0.637
MDD	Class Betaproteobacteria	Dutch	MR-Egger	0.214 (0.459)	1.24 [0.50-3.05]	79	5e-08	0.739	-0.136	-0.008	0.503	0.643
MDD	Species Ruminococcaceae bacterium D16	Dutch	MR-Egger	0.454 (1.030)	1.57 [0.21-11.86]	78	5e-08	0.898	-0.266	-0.018	0.503	0.661
MDD	Species Parabacteroides distasonis	Dutch	MR-Egger	0.537 (0.516)	1.71 [0.62-4.71]	81	5e-08	0.43	0.00693	-0.009	0.505	0.301
MDD	Class Mollicutes	MibioGen	MR-Egger	0.047 (0.385)	1.05 [0.49-2.23]	78	5e-08	0.621	-0.075	-0.007	0.508	0.902
MDD	Phylum Tenericutes	MibioGen	MR-Egger	0.047 (0.385)	1.05 [0.49-2.23]	78	5e-08	0.621	-0.075	-0.007	0.508	0.902
MDD	Species Bilophila wadsworthia	Dutch	MR-Egger	-0.397 (0.617)	0.67 [0.20-2.25]	81	5e-08	0.026	0.239	0.011	0.511	0.521
MDD	Species Parabacteroides unclassified	Dutch	MR-Egger	0.526 (0.641)	1.69 [0.48-5.94]	81	5e-08	0.858	-0.218	-0.011	0.518	0.414
MDD	Family ClostridialesvadinBB60group	MibioGen	MR-Egger	-0.327 (0.428)	0.72 [0.31-1.67]	78	5e-08	0.179	0.117	0.007	0.519	0.447
MDD	Genus Veillonella	Dutch	MR-Egger	0.352 (0.878)	1.42 [0.25-7.95]	81	5e-08	0.065	0.191	-0.015	0.523	0.689
MDD	Family FamilyXIII	MibioGen	MR-Egger	-0.244 (0.317)	0.78 [0.42-1.46]	78	5e-08	0.765	-0.152	0.005	0.528	0.444
MDD	Genus Flavonifractor	MibioGen	MR-Egger	0.422 (0.397)	1.52 [0.70-3.32]	78	5e-08	0.816	-0.188	-0.006	0.531	0.291
MDD	Genus Erysipelotrichaceae noname	Dutch	MR-Egger	0.529 (0.741)	1.70 [0.40-7.26]	80	5e-08	1	-0.946	-0.012	0.536	0.477
MDD	Genus Bilophila	MibioGen	MR-Egger	-0.154 (0.362)	0.86 [0.42-1.74]	78	5e-08	0.915	-0.288	0.006	0.539	0.672
MDD	Genus LachnospiraceaeUCG001	MibioGen	MR-Egger	-0.191 (0.406)	0.83 [0.37-1.83]	78	5e-08	0.637	-0.083	0.006	0.543	0.639
MDD	Species Alistipes putredinis	Dutch	MR-Egger	-0.201 (0.458)	0.82 [0.33-2.01]	81	5e-08	0.503	-0.023	0.007	0.546	0.662
MDD	Species Bacteroides cellulosilyticus	Dutch	MR-Egger	-0.484 (0.710)	0.62 [0.15-2.48]	81	5e-08	0.22	0.095	0.011	0.552	0.498
MDD	Species Bifidobacterium catenulatum	Dutch	MR-Egger	0.246 (1.216)	1.28 [0.12-13.87]	81	5e-08	0.273	0.071	-0.019	0.552	0.84
MDD	Genus Lachnospiraceae noname	Dutch	MR-Egger	-0.184 (0.458)	0.83 [0.34-2.04]	81	5e-08	0.989	-0.512	0.007	0.561	0.689
MDD	Genus Desulfovibrio	MibioGen	MR-Egger	0.252 (0.426)	1.29 [0.56-2.96]	78	5e-08	0.794	-0.172	-0.006	0.577	0.556
MDD	Genus Alloprevotella	MibioGen	MR-Egger	0.680 (0.951)	1.97 [0.31-12.73]	60	5e-08	0.83	-0.237	-0.013	0.581	0.478
MDD	Species Bacteroidales bacterium ph8	Dutch	MR-Egger	-0.446 (0.550)	0.64 [0.22-1.88]	81	5e-08	0.016	0.261	0.008	0.582	0.42
MDD	Genus Slackia	MibioGen	MR-Egger	0.304 (0.583)	1.36 [0.43-4.25]	78	5e-08	0.069	0.19	-0.008	0.584	0.604
MDD	Genus Bilophila	Dutch	MR-Egger	0.351 (0.509)	1.42 [0.52-3.85]	81	5e-08	0.188	0.111	-0.007	0.585	0.492
MDD	Genus Ruminococcusgauvreauiigroup	MibioGen	MR-Egger	-0.254 (0.399)	0.78 [0.35-1.70]	78	5e-08	0.062	0.196	0.006	0.586	0.526
MDD	Family Eubacteriaceae	Dutch	MR-Egger	-0.180 (0.462)	0.84 [0.34-2.07]	81	5e-08	0.41	0.015	0.006	0.588	0.698
MDD	Species Lachnospiraceae bacterium 7 1 58FAA	Dutch	MR-Egger	-0.349 (0.465)	0.71 [0.28-1.75]	81	5e-08	0.736	-0.131	0.007	0.589	0.455
MDD	Species Clostridium asparagiforme	Dutch	MR-Egger	-0.640 (1.083)	0.53 [0.06-4.41]	80	5e-08	0.976	-0.428	0.015	0.59	0.557
MDD	Genus Howardella	MibioGen	MR-Egger	0.309 (0.683)	1.36 [0.36-5.20]	77	5e-08	0.778	-0.162	-0.009	0.59	0.652
MDD	Genus Eubacterium	Dutch	MR-Egger	-0.178 (0.463)	0.84 [0.34-2.07]	81	5e-08	0.404	0.017	0.006	0.592	0.701
MDD	Family Bacteroidales noname	Dutch	MR-Egger	-0.427 (0.550)	0.65 [0.22-1.92]	81	5e-08	0.016	0.261	0.007	0.601	0.44
MDD	Genus Bacteroidales noname	Dutch	MR-Egger	-0.425 (0.550)	0.65 [0.22-1.92]	81	5e-08	0.016	0.26	0.007	0.604	0.442
MDD	Species Bacteroides xylanisolvens	Dutch	MR-Egger	-0.192 (0.550)	0.83 [0.28-2.43]	79	5e-08	0.759	-0.148	0.007	0.609	0.728
MDD	Genus Bifidobacterium	MibioGen	MR-Egger	0.137 (0.339)	1.15 [0.59-2.23]	78	5e-08	0.786	-0.166	-0.004	0.62	0.686
MDD	Genus Peptococcus	MibioGen	MR-Egger	0.291 (0.543)	1.34 [0.46-3.88]	78	5e-08	0.616	-0.073	-0.007	0.623	0.593
MDD	Genus Oscillibacter	Dutch	MR-Egger	0.303 (0.458)	1.35 [0.55-3.32]	81	5e-08	0.831	-0.195	-0.006	0.624	0.51
MDD	Species Ruminococcus torques	Dutch	MR-Egger	-0.150 (0.599)	0.86 [0.27-2.79]	81	5e-08	0.882	-0.242	0.008	0.626	0.803
MDD	Family Oscillospiraceae	Dutch	MR-Egger	0.300 (0.458)	1.35 [0.55-3.31]	81	5e-08	0.832	-0.195	-0.006	0.63	0.514
MDD	Species Oscillibacter unclassified	Dutch	MR-Egger	0.295 (0.458)	1.34 [0.55-3.29]	81	5e-08	0.825	-0.19	-0.006	0.637	0.522
MDD	Family Streptococcaceae	MibioGen	MR-Egger	-0.181 (0.319)	0.83 [0.45-1.56]	78	5e-08	0.495	-0.02	0.004	0.639	0.572
MDD	Genus Parabacteroides	Dutch	MR-Egger	-0.051 (0.468)	0.95 [0.38-2.38]	81	5e-08	0.955	-0.355	0.006	0.64	0.914
MDD	Genus Romboutsia	MibioGen	MR-Egger	0.084 (0.345)	1.09 [0.55-2.14]	78	5e-08	0.845	-0.211	-0.004	0.646	0.808
MDD	Species Alistipes sp AP11	Dutch	MR-Egger	-0.428 (0.784)	0.65 [0.14-3.03]	81	5e-08	0.149	0.131	0.009	0.648	0.586
MDD	Order Burkholderiales	Dutch	MR-Egger	0.128 (0.455)	1.14 [0.47-2.77]	81	5e-08	0.737	-0.132	-0.005	0.651	0.779
MDD	Genus Eubacteriumruminantiumgroup	MibioGen	MR-Egger	0.247 (0.490)	1.28 [0.49-3.34]	78	5e-08	0.285	0.067	-0.006	0.654	0.615
MDD	Family Prevotellaceae	MibioGen	MR-Egger	-0.164 (0.338)	0.85 [0.44-1.65]	78	5e-08	0.886	-0.252	0.004	0.657	0.63
MDD	Family Oxalobacteraceae	Dutch	MR-Egger	0.179 (0.790)	1.20 [0.25-5.62]	81	5e-08	0.231	0.09	-0.009	0.658	0.822
MDD	Genus Oxalobacter	Dutch	MR-Egger	0.178 (0.790)	1.19 [0.25-5.62]	81	5e-08	0.233	0.089	-0.009	0.658	0.822
MDD	Genus RuminococcaceaeUCG005	MibioGen	MR-Egger	0.135 (0.323)	1.14 [0.61-2.16]	78	5e-08	0.93	-0.314	-0.004	0.663	0.677
MDD	Family Porphyromonadaceae	MibioGen	MR-Egger	-0.104 (0.315)	0.90 [0.49-1.67]	78	5e-08	0.351	0.039	0.003	0.669	0.741
MDD	Genus Ruminiclostridium6	MibioGen	MR-Egger	0.152 (0.355)	1.16 [0.58-2.33]	78	5e-08	0.636	-0.082	-0.004	0.67	0.669
MDD	Family Oxalobacteraceae	MibioGen	MR-Egger	-0.135 (0.568)	0.87 [0.29-2.66]	78	5e-08	0.669	-0.098	0.006	0.673	0.813
MDD	Class Bacilli	MibioGen	MR-Egger	-0.184 (0.312)	0.83 [0.45-1.53]	78	5e-08	0.571	-0.052	0.003	0.677	0.557
MDD	Class Clostridia	MibioGen	MR-Egger	0.089 (0.304)	1.09 [0.60-1.98]	78	5e-08	0.963	-0.388	-0.003	0.68	0.771
MDD	Order Clostridiales	MibioGen	MR-Egger	0.089 (0.304)	1.09 [0.60-1.98]	78	5e-08	0.965	-0.393	-0.003	0.683	0.771
MDD	Genus Anaerostipes	MibioGen	MR-Egger	-0.152 (0.316)	0.86 [0.46-1.60]	78	5e-08	0.844	-0.211	0.003	0.685	0.633
MDD	Genus Clostridium	Dutch	MR-Egger	-0.394 (0.650)	0.67 [0.19-2.41]	81	5e-08	0.867	-0.226	0.007	0.686	0.547
MDD	Family Lachnospiraceae	MibioGen	MR-Egger	-0.115 (0.304)	0.89 [0.49-1.62]	78	5e-08	0.994	-0.578	0.003	0.688	0.707
MDD	Genus Ruminiclostridium5	MibioGen	MR-Egger	0.147 (0.351)	1.16 [0.58-2.30]	78	5e-08	0.057	0.201	-0.004	0.688	0.677
MDD	Species Oxalobacter formigenes	Dutch	MR-Egger	0.138 (0.801)	1.15 [0.24-5.52]	80	5e-08	0.208	0.101	-0.008	0.691	0.864
MDD	Genus Victivallis	MibioGen	MR-Egger	-0.453 (0.741)	0.64 [0.15-2.72]	73	5e-08	0.682	-0.11	0.007	0.694	0.543
MDD	Species Bacteroides caccae	Dutch	MR-Egger	0.283 (0.530)	1.33 [0.47-3.75]	80	5e-08	0.92	-0.292	-0.005	0.695	0.595
MDD	Genus Dorea	Dutch	MR-Egger	-0.062 (0.520)	0.94 [0.34-2.60]	81	5e-08	0.098	0.164	0.005	0.697	0.905
MDD	Species Bacteroides plebeius	Dutch	MR-Egger	0.140 (0.943)	1.15 [0.18-7.31]	81	5e-08	0.49	-0.017	-0.009	0.7	0.882
MDD	Family Veillonellaceae	MibioGen	MR-Egger	-0.145 (0.326)	0.86 [0.46-1.64]	78	5e-08	0.89	-0.256	0.003	0.703	0.657
MDD	Genus RuminococcaceaeUCG002	MibioGen	MR-Egger	-0.151 (0.314)	0.86 [0.46-1.59]	78	5e-08	0.893	-0.26	0.003	0.703	0.633
MDD	Species Paraprevotella clara	Dutch	MR-Egger	0.260 (0.671)	1.30 [0.35-4.83]	75	5e-08	0.61	-0.072	-0.007	0.709	0.7
MDD	Genus Streptococcus	MibioGen	MR-Egger	-0.159 (0.321)	0.85 [0.45-1.60]	78	5e-08	0.667	-0.097	0.003	0.709	0.621
MDD	Family FamilyXI	MibioGen	MR-Egger	-0.170 (0.753)	0.84 [0.19-3.69]	73	5e-08	0.908	-0.291	0.007	0.713	0.822
MDD	Genus Eubacteriumrectalegroup	MibioGen	MR-Egger	0.159 (0.312)	1.17 [0.64-2.16]	78	5e-08	0.999	-0.741	-0.003	0.713	0.613
MDD	Species Bilophila unclassified	Dutch	MR-Egger	0.240 (0.495)	1.27 [0.48-3.36]	81	5e-08	0.293	0.063	-0.005	0.714	0.63
MDD	Genus Veillonella	MibioGen	MR-Egger	-0.058 (0.447)	0.94 [0.39-2.27]	78	5e-08	0.285	0.067	0.004	0.716	0.897
MDD	Genus LachnospiraceaeNK4A136group	MibioGen	MR-Egger	-0.169 (0.313)	0.84 [0.46-1.56]	78	5e-08	0.973	-0.422	0.003	0.718	0.592
MDD	Species Lactobacillus delbrueckii	Dutch	MR-Egger	-0.228 (1.126)	0.80 [0.09-7.24]	81	5e-08	0.463	-0.00637	0.01	0.723	0.84
MDD	Family Acidaminococcaceae	Dutch	MR-Egger	0.207 (0.819)	1.23 [0.25-6.12]	81	5e-08	0.123	0.147	-0.007	0.74	0.801
MDD	Genus Eubacteriumxylanophilumgroup	MibioGen	MR-Egger	0.116 (0.371)	1.12 [0.54-2.32]	78	5e-08	0.275	0.071	-0.003	0.741	0.756
MDD	Species Bacteroides ovatus	Dutch	MR-Egger	-0.114 (0.482)	0.89 [0.35-2.29]	81	5e-08	0.696	-0.11	0.004	0.748	0.814
MDD	Genus Eubacteriumhalliigroup	MibioGen	MR-Egger	-0.097 (0.320)	0.91 [0.49-1.70]	78	5e-08	0.987	-0.504	0.003	0.749	0.763
MDD	Genus Blautia	MibioGen	MR-Egger	-0.083 (0.304)	0.92 [0.51-1.67]	78	5e-08	0.695	-0.112	0.002	0.752	0.785
MDD	Species Escherichia unclassified	Dutch	MR-Egger	0.089 (0.615)	1.09 [0.33-3.65]	81	5e-08	0.111	0.155	-0.005	0.758	0.885
MDD	Family Peptococcaceae	MibioGen	MR-Egger	0.068 (0.395)	1.07 [0.49-2.32]	78	5e-08	0.477	-0.013	-0.003	0.766	0.864
MDD	Species Alistipes indistinctus	Dutch	MR-Egger	0.130 (0.606)	1.14 [0.35-3.73]	81	5e-08	0.068	0.188	-0.004	0.775	0.831
MDD	Genus Senegalimassilia	MibioGen	MR-Egger	0.152 (0.500)	1.16 [0.44-3.10]	78	5e-08	0.377	0.028	-0.004	0.777	0.763
MDD	Family Clostridiaceae	Dutch	MR-Egger	-0.325 (0.647)	0.72 [0.20-2.57]	81	5e-08	0.894	-0.255	0.005	0.782	0.617
MDD	Genus LachnospiraceaeUCG008	MibioGen	MR-Egger	0.206 (0.503)	1.23 [0.46-3.30]	78	5e-08	0.354	0.038	-0.004	0.782	0.683
MDD	Genus RikenellaceaeRC9gutgroup	MibioGen	MR-Egger	0.263 (0.729)	1.30 [0.31-5.43]	77	5e-08	0.768	-0.155	-0.005	0.783	0.719
MDD	Genus Prevotella7	MibioGen	MR-Egger	0.275 (0.726)	1.32 [0.32-5.46]	77	5e-08	0.356	0.037	-0.005	0.788	0.706
MDD	Species Subdoligranulum unclassified	Dutch	MR-Egger	-0.271 (0.568)	0.76 [0.25-2.32]	71	5e-08	0.107	0.166	0.004	0.789	0.635
MDD	Genus Olsenella	MibioGen	MR-Egger	0.277 (0.662)	1.32 [0.36-4.83]	78	5e-08	0.85	-0.216	-0.005	0.79	0.676
MDD	Genus Lachnospira	MibioGen	MR-Egger	0.146 (0.321)	1.16 [0.62-2.17]	78	5e-08	0.772	-0.157	-0.002	0.791	0.651
MDD	Genus Holdemania	MibioGen	MR-Egger	-0.046 (0.466)	0.95 [0.38-2.38]	78	5e-08	0.138	0.14	0.003	0.793	0.921
MDD	Genus Oscillospira	MibioGen	MR-Egger	0.168 (0.407)	1.18 [0.53-2.63]	78	5e-08	0.582	-0.057	-0.003	0.795	0.68
MDD	Species Eubacterium rectale	Dutch	MR-Egger	0.011 (0.461)	1.01 [0.41-2.50]	81	5e-08	0.431	0.00651	-0.003	0.802	0.98
MDD	Genus Subdoligranulum	Dutch	MR-Egger	0.013 (0.500)	1.01 [0.38-2.70]	81	5e-08	0.09	0.169	-0.003	0.803	0.979
MDD	Phylum Verrucomicrobia	MibioGen	MR-Egger	0.171 (0.402)	1.19 [0.54-2.61]	78	5e-08	0.119	0.151	-0.003	0.808	0.672
MDD	Family Alcaligenaceae	MibioGen	MR-Egger	-0.046 (0.317)	0.96 [0.51-1.78]	78	5e-08	0.805	-0.179	0.002	0.813	0.886
MDD	Species Bacteroides eggerthii	Dutch	MR-Egger	0.214 (0.760)	1.24 [0.28-5.50]	81	5e-08	0.655	-0.089	-0.005	0.814	0.779
MDD	Family Rikenellaceae	MibioGen	MR-Egger	0.097 (0.310)	1.10 [0.60-2.02]	78	5e-08	0.468	-0.00874	-0.002	0.814	0.755
MDD	Genus Ruminococcustorquesgroup	MibioGen	MR-Egger	0.129 (0.308)	1.14 [0.62-2.08]	78	5e-08	0.732	-0.132	-0.002	0.819	0.676
MDD	Species Holdemania unclassified	Dutch	MR-Egger	0.088 (0.844)	1.09 [0.21-5.72]	75	5e-08	0.615	-0.074	-0.005	0.82	0.917
MDD	Species Alistipes shahii	Dutch	MR-Egger	-0.156 (0.466)	0.86 [0.34-2.13]	81	5e-08	0.768	-0.151	0.003	0.823	0.739
MDD	Species Bacteroides uniformis	Dutch	MR-Egger	-0.112 (0.494)	0.89 [0.34-2.35]	81	5e-08	0.161	0.125	0.003	0.824	0.822
MDD	Species Clostridium leptum	Dutch	MR-Egger	-0.185 (0.789)	0.83 [0.18-3.90]	81	5e-08	0.906	-0.269	0.005	0.825	0.815
MDD	Order Lactobacillales	MibioGen	MR-Egger	-0.122 (0.313)	0.89 [0.48-1.63]	78	5e-08	0.618	-0.074	0.002	0.831	0.698
MDD	Genus Phascolarctobacterium	MibioGen	MR-Egger	0.198 (0.391)	1.22 [0.57-2.62]	78	5e-08	0.73	-0.131	-0.002	0.835	0.614
MDD	Species Bacteroides finegoldii	Dutch	MR-Egger	-0.311 (1.044)	0.73 [0.09-5.67]	81	5e-08	0.059	0.196	0.005	0.847	0.767
MDD	Genus Barnesiella	MibioGen	MR-Egger	0.082 (0.344)	1.09 [0.55-2.13]	78	5e-08	0.581	-0.057	-0.002	0.851	0.811
MDD	Genus Phascolarctobacterium	Dutch	MR-Egger	-0.332 (0.929)	0.72 [0.12-4.43]	81	5e-08	0.104	0.159	0.004	0.852	0.722
MDD	Genus LachnospiraceaeNC2004group	MibioGen	MR-Egger	-0.111 (0.523)	0.89 [0.32-2.49]	78	5e-08	0.504	-0.024	0.002	0.852	0.832
MDD	Species Bacteroides vulgatus	Dutch	MR-Egger	0.179 (0.556)	1.20 [0.40-3.55]	81	5e-08	0.00717	0.293	-0.003	0.853	0.748
MDD	Species Dorea longicatena	Dutch	MR-Egger	0.197 (0.525)	1.22 [0.43-3.41]	81	5e-08	0.447	0.000189	-0.002	0.857	0.709
MDD	Genus Coprococcus3	MibioGen	MR-Egger	-0.036 (0.332)	0.97 [0.50-1.85]	78	5e-08	0.396	0.021	0.002	0.858	0.915
MDD	Class Deltaproteobacteria	Dutch	MR-Egger	0.148 (0.521)	1.16 [0.42-3.22]	81	5e-08	0.097	0.164	-0.002	0.86	0.778
MDD	Family Desulfovibrionaceae	Dutch	MR-Egger	0.148 (0.521)	1.16 [0.42-3.22]	81	5e-08	0.097	0.164	-0.002	0.86	0.777
MDD	Order Desulfovibrionales	Dutch	MR-Egger	0.148 (0.521)	1.16 [0.42-3.22]	81	5e-08	0.097	0.164	-0.002	0.86	0.778
MDD	Species Phascolarctobacterium succinatutens	Dutch	MR-Egger	-0.322 (0.928)	0.72 [0.12-4.47]	81	5e-08	0.107	0.157	0.004	0.86	0.73
MDD	Family BacteroidalesS24 7group	MibioGen	MR-Egger	-0.092 (0.492)	0.91 [0.35-2.39]	78	5e-08	0.196	0.108	0.002	0.868	0.852
MDD	Genus LachnospiraceaeUCG010	MibioGen	MR-Egger	0.077 (0.359)	1.08 [0.53-2.18]	78	5e-08	0.573	-0.053	-0.002	0.868	0.831
MDD	Genus Parabacteroides	MibioGen	MR-Egger	-0.038 (0.344)	0.96 [0.49-1.89]	78	5e-08	0.104	0.162	0.001	0.874	0.912
MDD	Family Verrucomicrobiaceae	MibioGen	MR-Egger	-0.010 (0.411)	0.99 [0.44-2.22]	78	5e-08	0.114	0.155	0.002	0.878	0.98
MDD	Genus Akkermansia	MibioGen	MR-Egger	-0.008 (0.411)	0.99 [0.44-2.22]	78	5e-08	0.113	0.155	0.002	0.88	0.985
MDD	Genus Eggerthella	Dutch	MR-Egger	-0.101 (0.896)	0.90 [0.16-5.24]	81	5e-08	0.608	-0.067	-0.003	0.881	0.91
MDD	Class Verrucomicrobiae	MibioGen	MR-Egger	-0.008 (0.411)	0.99 [0.44-2.22]	78	5e-08	0.115	0.154	0.002	0.882	0.985
MDD	Order Verrucomicrobiales	MibioGen	MR-Egger	-0.008 (0.411)	0.99 [0.44-2.22]	78	5e-08	0.115	0.154	0.002	0.882	0.985
MDD	Class Lentisphaeria	MibioGen	MR-Egger	-0.121 (0.598)	0.89 [0.27-2.86]	78	5e-08	0.796	-0.173	0.002	0.885	0.841
MDD	Order Victivallales	MibioGen	MR-Egger	-0.121 (0.598)	0.89 [0.27-2.86]	78	5e-08	0.796	-0.173	0.002	0.885	0.841
MDD	Species Escherichia coli	Dutch	MR-Egger	-0.138 (0.620)	0.87 [0.26-2.93]	81	5e-08	0.844	-0.205	0.002	0.891	0.824
MDD	Family Christensenellaceae	MibioGen	MR-Egger	-0.011 (0.317)	0.99 [0.53-1.84]	78	5e-08	0.762	-0.15	-0.001	0.894	0.973
MDD	Species Ruminococcus callidus	Dutch	MR-Egger	-0.024 (0.757)	0.98 [0.22-4.30]	77	5e-08	0.566	-0.051	0.003	0.897	0.974
MDD	Species Desulfovibrio piger	Dutch	MR-Egger	-0.135 (0.887)	0.87 [0.15-4.97]	72	5e-08	0.219	0.1	0.003	0.902	0.88
MDD	Genus Adlercreutzia	MibioGen	MR-Egger	-0.078 (0.455)	0.92 [0.38-2.25]	78	5e-08	0.413	0.014	-0.001	0.902	0.864
MDD	Family Bifidobacteriaceae	Dutch	MR-Egger	0.036 (0.489)	1.04 [0.40-2.70]	81	5e-08	0.266	0.074	-0.002	0.903	0.941
MDD	Order Bifidobacteriales	Dutch	MR-Egger	0.036 (0.489)	1.04 [0.40-2.70]	81	5e-08	0.265	0.074	-0.002	0.903	0.942
MDD	Genus RuminococcaceaeUCG010	MibioGen	MR-Egger	0.013 (0.362)	1.01 [0.50-2.06]	78	5e-08	0.864	-0.229	0.001	0.908	0.972
MDD	Species Veillonella unclassified	Dutch	MR-Egger	-0.124 (0.842)	0.88 [0.17-4.60]	81	5e-08	0.35	0.039	-0.002	0.909	0.883
MDD	Genus Bifidobacterium	Dutch	MR-Egger	0.032 (0.481)	1.03 [0.40-2.65]	81	5e-08	0.336	0.045	-0.001	0.911	0.947
MDD	Genus Fusicatenibacter	MibioGen	MR-Egger	0.018 (0.312)	1.02 [0.55-1.88]	78	5e-08	0.861	-0.226	0.001	0.911	0.953
MDD	Genus Bacteroides	Dutch	MR-Egger	0.116 (0.510)	1.12 [0.41-3.05]	81	5e-08	0.082	0.176	-0.001	0.92	0.82
MDD	Class Deltaproteobacteria	MibioGen	MR-Egger	-0.041 (0.334)	0.96 [0.50-1.85]	78	5e-08	0.713	-0.122	0.001	0.92	0.902
MDD	Family Defluviitaleaceae	MibioGen	MR-Egger	-0.237 (0.514)	0.79 [0.29-2.16]	78	5e-08	0.041	0.221	0.001	0.92	0.646
MDD	Genus Parasutterella	MibioGen	MR-Egger	0.036 (0.385)	1.04 [0.49-2.20]	78	5e-08	0.691	-0.11	-0.001	0.923	0.927
MDD	Family Bacteroidaceae	Dutch	MR-Egger	0.114 (0.509)	1.12 [0.41-3.04]	81	5e-08	0.083	0.175	-0.001	0.926	0.824
MDD	Genus ChristensenellaceaeR 7group	MibioGen	MR-Egger	-0.106 (0.329)	0.90 [0.47-1.71]	78	5e-08	0.37	0.031	0.001	0.927	0.749
MDD	Class Bacteroidia	Dutch	MR-Egger	-0.007 (0.504)	0.99 [0.37-2.67]	81	5e-08	0.088	0.171	0.001	0.928	0.989
MDD	Order Bacteroidales	Dutch	MR-Egger	-0.007 (0.504)	0.99 [0.37-2.67]	81	5e-08	0.088	0.171	0.001	0.928	0.989
MDD	Species Bacteroides dorei	Dutch	MR-Egger	0.140 (0.482)	1.15 [0.45-2.96]	81	5e-08	0.995	-0.579	-0.001	0.928	0.772
MDD	Phylum Bacteroidetes	Dutch	MR-Egger	-0.006 (0.504)	0.99 [0.37-2.67]	81	5e-08	0.088	0.171	0.001	0.929	0.99
MDD	Genus DefluviitaleaceaeUCG011	MibioGen	MR-Egger	-0.228 (0.514)	0.80 [0.29-2.18]	78	5e-08	0.042	0.219	0.001	0.934	0.659
MDD	Species Lachnospiraceae bacterium 5 1 63FAA	Dutch	MR-Egger	0.212 (1.301)	1.24 [0.10-15.82]	81	5e-08	0.151	0.13	-0.003	0.936	0.871
MDD	Phylum Lentisphaerae	MibioGen	MR-Egger	-0.074 (0.598)	0.93 [0.29-2.99]	78	5e-08	0.761	-0.15	0.001	0.937	0.901
MDD	Family Desulfovibrionaceae	MibioGen	MR-Egger	-0.036 (0.334)	0.96 [0.50-1.86]	78	5e-08	0.676	-0.102	0.001	0.939	0.913
MDD	Species Alistipes senegalensis	Dutch	MR-Egger	-0.013 (0.501)	0.99 [0.37-2.63]	79	5e-08	0.794	-0.171	0.001	0.941	0.98
MDD	Order Desulfovibrionales	MibioGen	MR-Egger	-0.032 (0.334)	0.97 [0.50-1.86]	78	5e-08	0.694	-0.111	0.001	0.942	0.924
MDD	Species Dorea unclassified	Dutch	MR-Egger	0.046 (0.922)	1.05 [0.17-6.38]	81	5e-08	0.089	0.171	-0.002	0.943	0.96
MDD	Genus Eisenbergiella	MibioGen	MR-Egger	-0.122 (0.584)	0.89 [0.28-2.78]	78	5e-08	0.193	0.11	0.001	0.946	0.835
MDD	Species Bifidobacterium bifidum	Dutch	MR-Egger	-0.024 (0.917)	0.98 [0.16-5.89]	81	5e-08	0.293	0.063	-0.001	0.95	0.979
MDD	Species Eubacterium hallii	Dutch	MR-Egger	0.149 (0.740)	1.16 [0.27-4.95]	81	5e-08	0.05	0.206	0.001	0.951	0.841
MDD	Genus Turicibacter	MibioGen	MR-Egger	0.009 (0.478)	1.01 [0.40-2.58]	78	5e-08	0.097	0.167	0.001	0.951	0.985
MDD	Genus RuminococcaceaeUCG011	MibioGen	MR-Egger	-0.205 (0.750)	0.81 [0.19-3.54]	77	5e-08	0.133	0.143	0.001	0.959	0.785
MDD	Class Actinobacteria	Dutch	MR-Egger	-0.015 (0.460)	0.99 [0.40-2.43]	81	5e-08	0.397	0.02	-0.001	0.965	0.975
MDD	Phylum Actinobacteria	Dutch	MR-Egger	-0.015 (0.460)	0.99 [0.40-2.43]	81	5e-08	0.397	0.02	-0.001	0.965	0.975
MDD	Family Bacteroidaceae	MibioGen	MR-Egger	0.129 (0.317)	1.14 [0.61-2.12]	78	5e-08	0.289	0.065	0	0.97	0.685
MDD	Genus Bacteroides	MibioGen	MR-Egger	0.129 (0.317)	1.14 [0.61-2.12]	78	5e-08	0.289	0.065	0	0.97	0.685
MDD	Genus Oxalobacter	MibioGen	MR-Egger	0.152 (0.598)	1.16 [0.36-3.76]	78	5e-08	0.522	-0.031	-0.001	0.97	0.8
MDD	Species Parabacteroides johnsonii	Dutch	MR-Egger	0.353 (1.048)	1.42 [0.18-11.09]	81	5e-08	0.43	0.0071	-0.001	0.973	0.737
MDD	Family Porphyromonadaceae	Dutch	MR-Egger	0.097 (0.459)	1.10 [0.45-2.71]	81	5e-08	0.981	-0.453	0	0.974	0.833
MDD	Genus Ruminococcus1	MibioGen	MR-Egger	0.062 (0.319)	1.06 [0.57-1.99]	78	5e-08	0.887	-0.253	0	0.974	0.846
MDD	Species Coprobacter fastidiosus	Dutch	MR-Egger	0.075 (0.737)	1.08 [0.25-4.57]	81	5e-08	0.041	0.217	0.001	0.978	0.919
MDD	Family Acidaminococcaceae	MibioGen	MR-Egger	0.101 (0.385)	1.11 [0.52-2.35]	78	5e-08	0.273	0.072	0	0.978	0.794
MDD	Genus Faecalibacterium	MibioGen	MR-Egger	0.094 (0.306)	1.10 [0.60-2.00]	78	5e-08	0.886	-0.252	0	0.978	0.76
MDD	Genus FamilyXIIIAD3011group	MibioGen	MR-Egger	-0.098 (0.345)	0.91 [0.46-1.78]	78	5e-08	0.93	-0.312	0	0.981	0.778
MDD	Genus Coprobacter	Dutch	MR-Egger	0.087 (0.736)	1.09 [0.26-4.62]	81	5e-08	0.043	0.215	0	0.988	0.906
MDD	Genus Eubacteriumfissicatenagroup	MibioGen	MR-Egger	0.102 (0.752)	1.11 [0.25-4.83]	77	5e-08	0.096	0.168	0	0.988	0.893
MDD	Genus Butyrivibrio	MibioGen	MR-Egger	-0.087 (0.710)	0.92 [0.23-3.68]	77	5e-08	0.654	-0.092	0	0.989	0.903
MDD	Species Ruminococcus lactaris	Dutch	MR-Egger	0.110 (0.627)	1.12 [0.33-3.81]	80	5e-08	0.477	-0.012	0	0.995	0.862
MDD	Class Actinobacteria	Dutch	IVW	-0.034 (0.079)	0.97 [0.83-1.13]	81	5e-08	0.428	0.02	NA	NA	0.662
MDD	Class Actinobacteria	Dutch	WM	-0.085 (0.112)	0.92 [0.74-1.14]	81	5e-08	NA	NA	NA	NA	0.446
MDD	Class Bacilli	Dutch	IVW	-0.051 (0.106)	0.95 [0.77-1.17]	81	5e-08	0.463	0.00622	NA	NA	0.631
MDD	Class Bacilli	Dutch	WM	-0.246 (0.151)	0.78 [0.58-1.05]	81	5e-08	NA	NA	NA	NA	0.103
MDD	Class Bacteroidia	Dutch	IVW	0.038 (0.086)	1.04 [0.88-1.23]	81	5e-08	0.101	0.171	NA	NA	0.656
MDD	Class Bacteroidia	Dutch	WM	0.146 (0.118)	1.16 [0.92-1.46]	81	5e-08	NA	NA	NA	NA	0.218
MDD	Class Betaproteobacteria	Dutch	IVW	-0.091 (0.079)	0.91 [0.78-1.07]	79	5e-08	0.753	-0.128	NA	NA	0.252
MDD	Class Betaproteobacteria	Dutch	WM	-0.166 (0.117)	0.85 [0.67-1.06]	79	5e-08	NA	NA	NA	NA	0.154
MDD	Class Clostridia	Dutch	IVW	-0.022 (0.088)	0.98 [0.82-1.16]	78	5e-08	0.083	0.187	NA	NA	0.802
MDD	Class Clostridia	Dutch	WM	-0.145 (0.118)	0.87 [0.69-1.09]	78	5e-08	NA	NA	NA	NA	0.222
MDD	Class Deltaproteobacteria	Dutch	IVW	0.057 (0.089)	1.06 [0.89-1.26]	81	5e-08	0.11	0.165	NA	NA	0.524
MDD	Class Deltaproteobacteria	Dutch	WM	0.115 (0.116)	1.12 [0.89-1.41]	81	5e-08	NA	NA	NA	NA	0.323
MDD	Class Erysipelotrichia	Dutch	IVW	-0.010 (0.093)	0.99 [0.82-1.19]	81	5e-08	0.957	-0.342	NA	NA	0.914
MDD	Class Erysipelotrichia	Dutch	WM	0.085 (0.126)	1.09 [0.85-1.39]	81	5e-08	NA	NA	NA	NA	0.501
MDD	Class Negativicutes	Dutch	IVW	-0.107 (0.094)	0.90 [0.75-1.08]	81	5e-08	0.085	0.183	NA	NA	0.256
MDD	Class Negativicutes	Dutch	WM	-0.079 (0.130)	0.92 [0.72-1.19]	81	5e-08	NA	NA	NA	NA	0.543
MDD	Class Verrucomicrobiae	Dutch	IVW	-0.082 (0.094)	0.92 [0.77-1.11]	81	5e-08	0.182	0.124	NA	NA	0.382
MDD	Class Verrucomicrobiae	Dutch	WM	-0.015 (0.129)	0.99 [0.77-1.27]	81	5e-08	NA	NA	NA	NA	0.91
MDD	Family Acidaminococcaceae	Dutch	IVW	-0.061 (0.140)	0.94 [0.72-1.24]	81	5e-08	0.137	0.148	NA	NA	0.663
MDD	Family Acidaminococcaceae	Dutch	WM	-0.103 (0.186)	0.90 [0.63-1.30]	81	5e-08	NA	NA	NA	NA	0.578
MDD	Family Bacteroidaceae	Dutch	IVW	0.067 (0.087)	1.07 [0.90-1.27]	81	5e-08	0.095	0.175	NA	NA	0.445
MDD	Family Bacteroidaceae	Dutch	WM	0.066 (0.118)	1.07 [0.85-1.34]	81	5e-08	NA	NA	NA	NA	0.578
MDD	Family Bacteroidales noname	Dutch	IVW	-0.142 (0.094)	0.87 [0.72-1.04]	81	5e-08	0.018	0.263	NA	NA	0.131
MDD	Family Bacteroidales noname	Dutch	WM	-0.097 (0.123)	0.91 [0.71-1.16]	81	5e-08	NA	NA	NA	NA	0.431
MDD	Family Bifidobacteriaceae	Dutch	IVW	-0.023 (0.084)	0.98 [0.83-1.15]	81	5e-08	0.292	0.075	NA	NA	0.784
MDD	Family Bifidobacteriaceae	Dutch	WM	0.010 (0.115)	1.01 [0.81-1.27]	81	5e-08	NA	NA	NA	NA	0.928
MDD	Family Burkholderiales noname	Dutch	IVW	0.056 (0.120)	1.06 [0.84-1.34]	81	5e-08	0.654	-0.074	NA	NA	0.638
MDD	Family Burkholderiales noname	Dutch	WM	0.006 (0.171)	1.01 [0.72-1.41]	81	5e-08	NA	NA	NA	NA	0.974
MDD	Family Clostridiaceae	Dutch	IVW	-0.148 (0.111)	0.86 [0.69-1.07]	81	5e-08	0.907	-0.253	NA	NA	0.184
MDD	Family Clostridiaceae	Dutch	WM	-0.130 (0.163)	0.88 [0.64-1.21]	81	5e-08	NA	NA	NA	NA	0.426
MDD	Family Clostridiales noname	Dutch	IVW	-0.043 (0.101)	0.96 [0.79-1.17]	81	5e-08	0.997	-0.627	NA	NA	0.67
MDD	Family Clostridiales noname	Dutch	WM	-0.004 (0.136)	1.00 [0.76-1.30]	81	5e-08	NA	NA	NA	NA	0.974
MDD	Family Coriobacteriaceae	Dutch	IVW	0.008 (0.079)	1.01 [0.86-1.18]	81	5e-08	0.494	-0.00588	NA	NA	0.917
MDD	Family Coriobacteriaceae	Dutch	WM	0.010 (0.115)	1.01 [0.81-1.27]	81	5e-08	NA	NA	NA	NA	0.928
MDD	Family Desulfovibrionaceae	Dutch	IVW	0.057 (0.089)	1.06 [0.89-1.26]	81	5e-08	0.11	0.165	NA	NA	0.524
MDD	Family Desulfovibrionaceae	Dutch	WM	0.114 (0.119)	1.12 [0.89-1.42]	81	5e-08	NA	NA	NA	NA	0.341
MDD	Family Enterobacteriaceae	Dutch	IVW	-0.006 (0.093)	0.99 [0.83-1.19]	81	5e-08	0.336	0.056	NA	NA	0.944
MDD	Family Enterobacteriaceae	Dutch	WM	-0.051 (0.129)	0.95 [0.74-1.22]	81	5e-08	NA	NA	NA	NA	0.691
MDD	Family Erysipelotrichaceae	Dutch	IVW	-0.010 (0.093)	0.99 [0.82-1.19]	81	5e-08	0.958	-0.343	NA	NA	0.914
MDD	Family Erysipelotrichaceae	Dutch	WM	0.085 (0.132)	1.09 [0.84-1.41]	81	5e-08	NA	NA	NA	NA	0.52
MDD	Family Eubacteriaceae	Dutch	IVW	0.068 (0.079)	1.07 [0.92-1.25]	81	5e-08	0.431	0.019	NA	NA	0.394
MDD	Family Eubacteriaceae	Dutch	WM	-0.014 (0.116)	0.99 [0.79-1.24]	81	5e-08	NA	NA	NA	NA	0.907
MDD	Family Lachnospiraceae	Dutch	IVW	-0.016 (0.082)	0.98 [0.84-1.15]	81	5e-08	0.264	0.086	NA	NA	0.841
MDD	Family Lachnospiraceae	Dutch	WM	-0.108 (0.112)	0.90 [0.72-1.12]	81	5e-08	NA	NA	NA	NA	0.334
MDD	Family Lactobacillaceae	Dutch	IVW	0.113 (0.166)	1.12 [0.81-1.55]	81	5e-08	0.934	-0.293	NA	NA	0.497
MDD	Family Lactobacillaceae	Dutch	WM	-0.014 (0.239)	0.99 [0.62-1.57]	81	5e-08	NA	NA	NA	NA	0.954
MDD	Family Micrococcaceae	Dutch	IVW	0.005 (0.160)	1.00 [0.73-1.38]	80	5e-08	0.409	0.028	NA	NA	0.977
MDD	Family Micrococcaceae	Dutch	WM	0.171 (0.230)	1.19 [0.76-1.86]	80	5e-08	NA	NA	NA	NA	0.458
MDD	Family Oscillospiraceae	Dutch	IVW	0.082 (0.079)	1.09 [0.93-1.27]	81	5e-08	0.847	-0.191	NA	NA	0.299
MDD	Family Oscillospiraceae	Dutch	WM	0.050 (0.112)	1.05 [0.84-1.31]	81	5e-08	NA	NA	NA	NA	0.657
MDD	Family Oxalobacteraceae	Dutch	IVW	-0.167 (0.135)	0.85 [0.65-1.10]	81	5e-08	0.251	0.092	NA	NA	0.218
MDD	Family Oxalobacteraceae	Dutch	WM	-0.195 (0.186)	0.82 [0.57-1.18]	81	5e-08	NA	NA	NA	NA	0.293
MDD	Family Porphyromonadaceae	Dutch	IVW	0.082 (0.079)	1.09 [0.93-1.27]	81	5e-08	0.985	-0.453	NA	NA	0.299
MDD	Family Porphyromonadaceae	Dutch	WM	0.098 (0.109)	1.10 [0.89-1.36]	81	5e-08	NA	NA	NA	NA	0.368
MDD	Family Prevotellaceae	Dutch	IVW	-0.017 (0.090)	0.98 [0.82-1.17]	81	5e-08	0.172	0.129	NA	NA	0.853
MDD	Family Prevotellaceae	Dutch	WM	-0.011 (0.122)	0.99 [0.78-1.26]	81	5e-08	NA	NA	NA	NA	0.928
MDD	Family Rikenellaceae	Dutch	IVW	0.022 (0.077)	1.02 [0.88-1.19]	81	5e-08	0.83	-0.178	NA	NA	0.779
MDD	Family Rikenellaceae	Dutch	WM	0.011 (0.109)	1.01 [0.82-1.25]	81	5e-08	NA	NA	NA	NA	0.917
MDD	Family Ruminococcaceae	Dutch	IVW	-0.041 (0.092)	0.96 [0.80-1.15]	81	5e-08	0.012	0.282	NA	NA	0.655
MDD	Family Ruminococcaceae	Dutch	WM	-0.129 (0.115)	0.88 [0.70-1.10]	81	5e-08	NA	NA	NA	NA	0.264
MDD	Family Streptococcaceae	Dutch	IVW	-0.117 (0.117)	0.89 [0.71-1.12]	81	5e-08	0.661	-0.078	NA	NA	0.315
MDD	Family Streptococcaceae	Dutch	WM	-0.237 (0.169)	0.79 [0.57-1.10]	81	5e-08	NA	NA	NA	NA	0.162
MDD	Family Sutterellaceae	Dutch	IVW	-0.060 (0.079)	0.94 [0.81-1.10]	81	5e-08	0.721	-0.108	NA	NA	0.443
MDD	Family Sutterellaceae	Dutch	WM	-0.072 (0.113)	0.93 [0.75-1.16]	81	5e-08	NA	NA	NA	NA	0.522
MDD	Family Veillonellaceae	Dutch	IVW	-0.155 (0.094)	0.86 [0.71-1.03]	81	5e-08	0.52	-0.016	NA	NA	0.099
MDD	Family Veillonellaceae	Dutch	WM	-0.124 (0.134)	0.88 [0.68-1.15]	81	5e-08	NA	NA	NA	NA	0.352
MDD	Family Verrucomicrobiaceae	Dutch	IVW	-0.082 (0.094)	0.92 [0.77-1.11]	81	5e-08	0.182	0.124	NA	NA	0.383
MDD	Family Verrucomicrobiaceae	Dutch	WM	-0.014 (0.125)	0.99 [0.77-1.26]	81	5e-08	NA	NA	NA	NA	0.909
MDD	Genus Adlercreutzia	Dutch	IVW	0.197 (0.116)	1.22 [0.97-1.53]	81	5e-08	0.597	-0.049	NA	NA	0.09
MDD	Genus Adlercreutzia	Dutch	WM	0.148 (0.169)	1.16 [0.83-1.62]	81	5e-08	NA	NA	NA	NA	0.38
MDD	Genus Akkermansia	Dutch	IVW	-0.082 (0.094)	0.92 [0.77-1.11]	81	5e-08	0.183	0.124	NA	NA	0.38
MDD	Genus Akkermansia	Dutch	WM	-0.013 (0.123)	0.99 [0.78-1.26]	81	5e-08	NA	NA	NA	NA	0.917
MDD	Genus Alistipes	Dutch	IVW	0.020 (0.077)	1.02 [0.88-1.19]	81	5e-08	0.828	-0.176	NA	NA	0.792
MDD	Genus Alistipes	Dutch	WM	0.010 (0.110)	1.01 [0.81-1.25]	81	5e-08	NA	NA	NA	NA	0.925
MDD	Genus Anaerotruncus	Dutch	IVW	0.060 (0.187)	1.06 [0.74-1.53]	81	5e-08	0.953	-0.332	NA	NA	0.75
MDD	Genus Anaerotruncus	Dutch	WM	-0.061 (0.276)	0.94 [0.55-1.62]	81	5e-08	NA	NA	NA	NA	0.825
MDD	Genus Bacteroidales noname	Dutch	IVW	-0.143 (0.094)	0.87 [0.72-1.04]	81	5e-08	0.019	0.263	NA	NA	0.129
MDD	Genus Bacteroidales noname	Dutch	WM	-0.101 (0.123)	0.90 [0.71-1.15]	81	5e-08	NA	NA	NA	NA	0.414
MDD	Genus Bacteroides	Dutch	IVW	0.066 (0.087)	1.07 [0.90-1.27]	81	5e-08	0.094	0.176	NA	NA	0.451
MDD	Genus Bacteroides	Dutch	WM	0.067 (0.120)	1.07 [0.85-1.35]	81	5e-08	NA	NA	NA	NA	0.575
MDD	Genus Barnesiella	Dutch	IVW	-0.016 (0.083)	0.98 [0.84-1.16]	81	5e-08	0.584	-0.043	NA	NA	0.849
MDD	Genus Barnesiella	Dutch	WM	0.038 (0.118)	1.04 [0.83-1.31]	81	5e-08	NA	NA	NA	NA	0.744
MDD	Genus Bifidobacterium	Dutch	IVW	-0.021 (0.082)	0.98 [0.83-1.15]	81	5e-08	0.365	0.045	NA	NA	0.799
MDD	Genus Bifidobacterium	Dutch	WM	-0.003 (0.121)	1.00 [0.79-1.26]	81	5e-08	NA	NA	NA	NA	0.981
MDD	Genus Bilophila	Dutch	IVW	0.076 (0.087)	1.08 [0.91-1.28]	81	5e-08	0.202	0.114	NA	NA	0.38
MDD	Genus Bilophila	Dutch	WM	-0.032 (0.123)	0.97 [0.76-1.23]	81	5e-08	NA	NA	NA	NA	0.794
MDD	Genus Blautia	Dutch	IVW	0.105 (0.083)	1.11 [0.94-1.31]	81	5e-08	0.786	-0.147	NA	NA	0.205
MDD	Genus Blautia	Dutch	WM	0.130 (0.120)	1.14 [0.90-1.44]	81	5e-08	NA	NA	NA	NA	0.279
MDD	Genus Burkholderiales noname	Dutch	IVW	0.058 (0.120)	1.06 [0.84-1.34]	81	5e-08	0.656	-0.075	NA	NA	0.631
MDD	Genus Burkholderiales noname	Dutch	WM	-0.012 (0.173)	0.99 [0.70-1.39]	81	5e-08	NA	NA	NA	NA	0.947
MDD	Genus Butyrivibrio	Dutch	IVW	-0.113 (0.180)	0.89 [0.63-1.27]	81	5e-08	0.513	-0.014	NA	NA	0.529
MDD	Genus Butyrivibrio	Dutch	WM	-0.106 (0.251)	0.90 [0.55-1.47]	81	5e-08	NA	NA	NA	NA	0.673
MDD	Genus Clostridium	Dutch	IVW	-0.134 (0.112)	0.87 [0.70-1.09]	81	5e-08	0.881	-0.223	NA	NA	0.232
MDD	Genus Clostridium	Dutch	WM	-0.255 (0.155)	0.78 [0.57-1.05]	81	5e-08	NA	NA	NA	NA	0.101
MDD	Genus Collinsella	Dutch	IVW	-0.016 (0.082)	0.98 [0.84-1.16]	81	5e-08	0.405	0.029	NA	NA	0.848
MDD	Genus Collinsella	Dutch	WM	-0.041 (0.119)	0.96 [0.76-1.21]	81	5e-08	NA	NA	NA	NA	0.732
MDD	Genus Coprobacter	Dutch	IVW	0.098 (0.126)	1.10 [0.86-1.41]	81	5e-08	0.05	0.215	NA	NA	0.439
MDD	Genus Coprobacter	Dutch	WM	0.193 (0.164)	1.21 [0.88-1.67]	81	5e-08	NA	NA	NA	NA	0.238
MDD	Genus Coprococcus	Dutch	IVW	0.034 (0.086)	1.04 [0.87-1.22]	81	5e-08	0.533	-0.022	NA	NA	0.688
MDD	Genus Coprococcus	Dutch	WM	0.003 (0.125)	1.00 [0.79-1.28]	81	5e-08	NA	NA	NA	NA	0.983
MDD	Genus Dialister	Dutch	IVW	-0.184 (0.123)	0.83 [0.65-1.06]	81	5e-08	0.545	-0.027	NA	NA	0.137
MDD	Genus Dialister	Dutch	WM	-0.172 (0.179)	0.84 [0.59-1.20]	81	5e-08	NA	NA	NA	NA	0.337
MDD	Genus Dorea	Dutch	IVW	0.138 (0.089)	1.15 [0.96-1.37]	81	5e-08	0.109	0.165	NA	NA	0.123
MDD	Genus Dorea	Dutch	WM	0.122 (0.120)	1.13 [0.89-1.43]	81	5e-08	NA	NA	NA	NA	0.307
MDD	Genus Eggerthella	Dutch	IVW	-0.234 (0.154)	0.79 [0.59-1.07]	81	5e-08	0.638	-0.067	NA	NA	0.129
MDD	Genus Eggerthella	Dutch	WM	-0.289 (0.224)	0.75 [0.48-1.16]	81	5e-08	NA	NA	NA	NA	0.198
MDD	Genus Erysipelotrichaceae noname	Dutch	IVW	0.075 (0.128)	1.08 [0.84-1.39]	80	5e-08	1	-0.928	NA	NA	0.558
MDD	Genus Erysipelotrichaceae noname	Dutch	WM	0.108 (0.176)	1.11 [0.79-1.57]	80	5e-08	NA	NA	NA	NA	0.537
MDD	Genus Escherichia	Dutch	IVW	-0.059 (0.097)	0.94 [0.78-1.14]	81	5e-08	0.219	0.106	NA	NA	0.542
MDD	Genus Escherichia	Dutch	WM	-0.114 (0.133)	0.89 [0.69-1.16]	81	5e-08	NA	NA	NA	NA	0.391
MDD	Genus Eubacterium	Dutch	IVW	0.067 (0.079)	1.07 [0.92-1.25]	81	5e-08	0.426	0.021	NA	NA	0.398
MDD	Genus Eubacterium	Dutch	WM	-0.019 (0.117)	0.98 [0.78-1.23]	81	5e-08	NA	NA	NA	NA	0.872
MDD	Genus Faecalibacterium	Dutch	IVW	0.048 (0.093)	1.05 [0.87-1.26]	81	5e-08	0.00956	0.29	NA	NA	0.607
MDD	Genus Faecalibacterium	Dutch	WM	-0.056 (0.122)	0.95 [0.74-1.20]	81	5e-08	NA	NA	NA	NA	0.645
MDD	Genus Flavonifractor	Dutch	IVW	-0.046 (0.140)	0.96 [0.73-1.26]	81	5e-08	0.81	-0.163	NA	NA	0.742
MDD	Genus Flavonifractor	Dutch	WM	-0.169 (0.202)	0.84 [0.57-1.26]	81	5e-08	NA	NA	NA	NA	0.404
MDD	Genus Haemophilus	Dutch	IVW	0.115 (0.138)	1.12 [0.85-1.47]	81	5e-08	0.608	-0.053	NA	NA	0.408
MDD	Genus Haemophilus	Dutch	WM	0.066 (0.198)	1.07 [0.72-1.58]	81	5e-08	NA	NA	NA	NA	0.74
MDD	Genus Lachnospiraceae noname	Dutch	IVW	0.080 (0.079)	1.08 [0.93-1.26]	81	5e-08	0.991	-0.502	NA	NA	0.312
MDD	Genus Lachnospiraceae noname	Dutch	WM	0.176 (0.109)	1.19 [0.96-1.48]	81	5e-08	NA	NA	NA	NA	0.106
MDD	Genus Lactobacillus	Dutch	IVW	0.117 (0.166)	1.12 [0.81-1.56]	81	5e-08	0.934	-0.294	NA	NA	0.481
MDD	Genus Lactobacillus	Dutch	WM	-0.034 (0.239)	0.97 [0.61-1.54]	81	5e-08	NA	NA	NA	NA	0.887
MDD	Genus Odoribacter	Dutch	IVW	-0.022 (0.094)	0.98 [0.81-1.18]	81	5e-08	0.053	0.212	NA	NA	0.812
MDD	Genus Odoribacter	Dutch	WM	0.089 (0.120)	1.09 [0.86-1.38]	81	5e-08	NA	NA	NA	NA	0.457
MDD	Genus Oscillibacter	Dutch	IVW	0.081 (0.079)	1.08 [0.93-1.27]	81	5e-08	0.845	-0.19	NA	NA	0.305
MDD	Genus Oscillibacter	Dutch	WM	0.048 (0.108)	1.05 [0.85-1.30]	81	5e-08	NA	NA	NA	NA	0.659
MDD	Genus Oxalobacter	Dutch	IVW	-0.168 (0.135)	0.85 [0.65-1.10]	81	5e-08	0.252	0.091	NA	NA	0.215
MDD	Genus Oxalobacter	Dutch	WM	-0.199 (0.192)	0.82 [0.56-1.19]	81	5e-08	NA	NA	NA	NA	0.3
MDD	Genus Parabacteroides	Dutch	IVW	0.165 (0.080)	1.18 [1.01-1.38]	81	5e-08	0.96	-0.35	NA	NA	0.04
MDD	Genus Parabacteroides	Dutch	WM	0.135 (0.117)	1.14 [0.91-1.44]	81	5e-08	NA	NA	NA	NA	0.25
MDD	Genus Paraprevotella	Dutch	IVW	-0.029 (0.109)	0.97 [0.78-1.20]	80	5e-08	0.759	-0.131	NA	NA	0.791
MDD	Genus Paraprevotella	Dutch	WM	-0.187 (0.160)	0.83 [0.61-1.14]	80	5e-08	NA	NA	NA	NA	0.243
MDD	Genus Parasutterella	Dutch	IVW	0.091 (0.108)	1.09 [0.89-1.35]	81	5e-08	0.949	-0.322	NA	NA	0.4
MDD	Genus Parasutterella	Dutch	WM	-0.014 (0.155)	0.99 [0.73-1.34]	81	5e-08	NA	NA	NA	NA	0.926
MDD	Genus Phascolarctobacterium	Dutch	IVW	-0.161 (0.159)	0.85 [0.62-1.16]	81	5e-08	0.118	0.16	NA	NA	0.311
MDD	Genus Phascolarctobacterium	Dutch	WM	-0.327 (0.215)	0.72 [0.47-1.10]	81	5e-08	NA	NA	NA	NA	0.129
MDD	Genus Prevotella	Dutch	IVW	-0.040 (0.096)	0.96 [0.80-1.16]	81	5e-08	0.13	0.152	NA	NA	0.68
MDD	Genus Prevotella	Dutch	WM	-0.012 (0.130)	0.99 [0.77-1.27]	81	5e-08	NA	NA	NA	NA	0.928
MDD	Genus Pseudoflavonifractor	Dutch	IVW	0.027 (0.119)	1.03 [0.81-1.30]	77	5e-08	0.613	-0.058	NA	NA	0.822
MDD	Genus Pseudoflavonifractor	Dutch	WM	0.001 (0.173)	1.00 [0.71-1.41]	77	5e-08	NA	NA	NA	NA	0.994
MDD	Genus Roseburia	Dutch	IVW	-0.107 (0.090)	0.90 [0.75-1.07]	81	5e-08	0.03	0.241	NA	NA	0.233
MDD	Genus Roseburia	Dutch	WM	-0.175 (0.116)	0.84 [0.67-1.06]	81	5e-08	NA	NA	NA	NA	0.134
MDD	Genus Rothia	Dutch	IVW	0.002 (0.160)	1.00 [0.73-1.37]	80	5e-08	0.379	0.04	NA	NA	0.992
MDD	Genus Rothia	Dutch	WM	0.162 (0.233)	1.18 [0.74-1.86]	80	5e-08	NA	NA	NA	NA	0.487
MDD	Genus Ruminococcaceae noname	Dutch	IVW	-0.201 (0.173)	0.82 [0.58-1.15]	81	5e-08	0.923	-0.276	NA	NA	0.247
MDD	Genus Ruminococcaceae noname	Dutch	WM	-0.325 (0.243)	0.72 [0.45-1.16]	81	5e-08	NA	NA	NA	NA	0.182
MDD	Genus Ruminococcus	Dutch	IVW	-0.097 (0.084)	0.91 [0.77-1.07]	81	5e-08	0.542	-0.025	NA	NA	0.245
MDD	Genus Ruminococcus	Dutch	WM	-0.137 (0.122)	0.87 [0.69-1.11]	81	5e-08	NA	NA	NA	NA	0.263
MDD	Genus Streptococcus	Dutch	IVW	-0.157 (0.121)	0.85 [0.67-1.08]	81	5e-08	0.782	-0.144	NA	NA	0.193
MDD	Genus Streptococcus	Dutch	WM	-0.273 (0.175)	0.76 [0.54-1.07]	81	5e-08	NA	NA	NA	NA	0.119
MDD	Genus Subdoligranulum	Dutch	IVW	-0.110 (0.086)	0.90 [0.76-1.06]	81	5e-08	0.103	0.17	NA	NA	0.198
MDD	Genus Subdoligranulum	Dutch	WM	-0.300 (0.119)	0.74 [0.59-0.94]	81	5e-08	NA	NA	NA	NA	0.012
MDD	Genus Sutterellaceae unclassified	Dutch	IVW	-0.130 (0.127)	0.88 [0.68-1.13]	81	5e-08	0.334	0.057	NA	NA	0.307
MDD	Genus Sutterellaceae unclassified	Dutch	WM	-0.112 (0.182)	0.89 [0.63-1.28]	81	5e-08	NA	NA	NA	NA	0.537
MDD	Genus Veillonella	Dutch	IVW	-0.202 (0.152)	0.82 [0.61-1.10]	81	5e-08	0.07	0.195	NA	NA	0.184
MDD	Genus Veillonella	Dutch	WM	-0.118 (0.203)	0.89 [0.60-1.32]	81	5e-08	NA	NA	NA	NA	0.56
MDD	Order Bacteroidales	Dutch	IVW	0.038 (0.086)	1.04 [0.88-1.23]	81	5e-08	0.101	0.171	NA	NA	0.657
MDD	Order Bacteroidales	Dutch	WM	0.145 (0.113)	1.16 [0.93-1.44]	81	5e-08	NA	NA	NA	NA	0.199
MDD	Order Bifidobacteriales	Dutch	IVW	-0.023 (0.084)	0.98 [0.83-1.15]	81	5e-08	0.291	0.075	NA	NA	0.784
MDD	Order Bifidobacteriales	Dutch	WM	0.010 (0.115)	1.01 [0.81-1.27]	81	5e-08	NA	NA	NA	NA	0.93
MDD	Order Burkholderiales	Dutch	IVW	-0.075 (0.078)	0.93 [0.80-1.08]	81	5e-08	0.757	-0.129	NA	NA	0.337
MDD	Order Burkholderiales	Dutch	WM	-0.052 (0.111)	0.95 [0.76-1.18]	81	5e-08	NA	NA	NA	NA	0.641
MDD	Order Clostridiales	Dutch	IVW	-0.018 (0.085)	0.98 [0.83-1.16]	81	5e-08	0.108	0.166	NA	NA	0.832
MDD	Order Clostridiales	Dutch	WM	-0.110 (0.113)	0.90 [0.72-1.12]	81	5e-08	NA	NA	NA	NA	0.332
MDD	Order Coriobacteriales	Dutch	IVW	0.008 (0.079)	1.01 [0.86-1.18]	81	5e-08	0.493	-0.00566	NA	NA	0.917
MDD	Order Coriobacteriales	Dutch	WM	0.010 (0.119)	1.01 [0.80-1.27]	81	5e-08	NA	NA	NA	NA	0.93
MDD	Order Desulfovibrionales	Dutch	IVW	0.057 (0.089)	1.06 [0.89-1.26]	81	5e-08	0.11	0.165	NA	NA	0.524
MDD	Order Desulfovibrionales	Dutch	WM	0.114 (0.123)	1.12 [0.88-1.43]	81	5e-08	NA	NA	NA	NA	0.354
MDD	Order Enterobacteriales	Dutch	IVW	-0.006 (0.093)	0.99 [0.83-1.19]	81	5e-08	0.336	0.056	NA	NA	0.944
MDD	Order Enterobacteriales	Dutch	WM	-0.051 (0.130)	0.95 [0.74-1.23]	81	5e-08	NA	NA	NA	NA	0.696
MDD	Order Erysipelotrichales	Dutch	IVW	-0.010 (0.093)	0.99 [0.82-1.19]	81	5e-08	0.957	-0.342	NA	NA	0.913
MDD	Order Erysipelotrichales	Dutch	WM	0.085 (0.130)	1.09 [0.84-1.40]	81	5e-08	NA	NA	NA	NA	0.516
MDD	Order Lactobacillales	Dutch	IVW	-0.063 (0.107)	0.94 [0.76-1.16]	81	5e-08	0.613	-0.056	NA	NA	0.553
MDD	Order Lactobacillales	Dutch	WM	-0.239 (0.157)	0.79 [0.58-1.07]	81	5e-08	NA	NA	NA	NA	0.127
MDD	Order Selenomonadales	Dutch	IVW	-0.107 (0.094)	0.90 [0.75-1.08]	81	5e-08	0.085	0.182	NA	NA	0.256
MDD	Order Selenomonadales	Dutch	WM	-0.079 (0.129)	0.92 [0.72-1.19]	81	5e-08	NA	NA	NA	NA	0.54
MDD	Order Verrucomicrobiales	Dutch	IVW	-0.082 (0.094)	0.92 [0.77-1.11]	81	5e-08	0.182	0.124	NA	NA	0.383
MDD	Order Verrucomicrobiales	Dutch	WM	-0.014 (0.128)	0.99 [0.77-1.27]	81	5e-08	NA	NA	NA	NA	0.911
MDD	Phylum Actinobacteria	Dutch	IVW	-0.034 (0.079)	0.97 [0.83-1.13]	81	5e-08	0.428	0.02	NA	NA	0.662
MDD	Phylum Actinobacteria	Dutch	WM	-0.085 (0.113)	0.92 [0.74-1.15]	81	5e-08	NA	NA	NA	NA	0.449
MDD	Phylum Bacteroidetes	Dutch	IVW	0.038 (0.086)	1.04 [0.88-1.23]	81	5e-08	0.101	0.171	NA	NA	0.657
MDD	Phylum Bacteroidetes	Dutch	WM	0.146 (0.114)	1.16 [0.93-1.45]	81	5e-08	NA	NA	NA	NA	0.2
MDD	Phylum Firmicutes	Dutch	IVW	-0.005 (0.095)	0.99 [0.83-1.20]	74	5e-08	0.029	0.252	NA	NA	0.956
MDD	Phylum Firmicutes	Dutch	WM	-0.075 (0.129)	0.93 [0.72-1.19]	74	5e-08	NA	NA	NA	NA	0.561
MDD	Phylum Proteobacteria	Dutch	IVW	0.069 (0.095)	1.07 [0.89-1.29]	59	5e-08	0.332	0.066	NA	NA	0.471
MDD	Phylum Proteobacteria	Dutch	WM	0.113 (0.131)	1.12 [0.87-1.45]	59	5e-08	NA	NA	NA	NA	0.387
MDD	Phylum Verrucomicrobia	Dutch	IVW	-0.066 (0.101)	0.94 [0.77-1.14]	74	5e-08	0.111	0.171	NA	NA	0.513
MDD	Phylum Verrucomicrobia	Dutch	WM	0.039 (0.133)	1.04 [0.80-1.35]	74	5e-08	NA	NA	NA	NA	0.769
MDD	Species Adlercreutzia equolifaciens	Dutch	IVW	0.191 (0.116)	1.21 [0.96-1.52]	81	5e-08	0.587	-0.044	NA	NA	0.1
MDD	Species Adlercreutzia equolifaciens	Dutch	WM	0.161 (0.167)	1.17 [0.85-1.63]	81	5e-08	NA	NA	NA	NA	0.333
MDD	Species Akkermansia muciniphila	Dutch	IVW	-0.086 (0.096)	0.92 [0.76-1.11]	79	5e-08	0.155	0.14	NA	NA	0.368
MDD	Species Akkermansia muciniphila	Dutch	WM	0.004 (0.125)	1.00 [0.79-1.28]	79	5e-08	NA	NA	NA	NA	0.976
MDD	Species Alistipes finegoldii	Dutch	IVW	-0.050 (0.085)	0.95 [0.81-1.12]	81	5e-08	0.364	0.045	NA	NA	0.553
MDD	Species Alistipes finegoldii	Dutch	WM	-0.034 (0.122)	0.97 [0.76-1.23]	81	5e-08	NA	NA	NA	NA	0.779
MDD	Species Alistipes indistinctus	Dutch	IVW	-0.041 (0.104)	0.96 [0.78-1.18]	81	5e-08	0.077	0.189	NA	NA	0.691
MDD	Species Alistipes indistinctus	Dutch	WM	0.093 (0.148)	1.10 [0.82-1.47]	81	5e-08	NA	NA	NA	NA	0.529
MDD	Species Alistipes onderdonkii	Dutch	IVW	0.092 (0.080)	1.10 [0.94-1.28]	81	5e-08	0.944	-0.311	NA	NA	0.246
MDD	Species Alistipes onderdonkii	Dutch	WM	0.188 (0.106)	1.21 [0.98-1.49]	81	5e-08	NA	NA	NA	NA	0.076
MDD	Species Alistipes putredinis	Dutch	IVW	0.073 (0.079)	1.08 [0.92-1.25]	81	5e-08	0.523	-0.018	NA	NA	0.357
MDD	Species Alistipes putredinis	Dutch	WM	0.037 (0.112)	1.04 [0.83-1.29]	81	5e-08	NA	NA	NA	NA	0.742
MDD	Species Alistipes senegalensis	Dutch	IVW	0.024 (0.086)	1.02 [0.86-1.21]	79	5e-08	0.817	-0.17	NA	NA	0.781
MDD	Species Alistipes senegalensis	Dutch	WM	0.084 (0.123)	1.09 [0.85-1.38]	79	5e-08	NA	NA	NA	NA	0.496
MDD	Species Alistipes shahii	Dutch	IVW	-0.053 (0.080)	0.95 [0.81-1.11]	81	5e-08	0.791	-0.15	NA	NA	0.51
MDD	Species Alistipes shahii	Dutch	WM	-0.024 (0.115)	0.98 [0.78-1.22]	81	5e-08	NA	NA	NA	NA	0.838
MDD	Species Alistipes sp AP11	Dutch	IVW	-0.074 (0.134)	0.93 [0.71-1.21]	81	5e-08	0.163	0.134	NA	NA	0.581
MDD	Species Alistipes sp AP11	Dutch	WM	-0.057 (0.182)	0.94 [0.66-1.35]	81	5e-08	NA	NA	NA	NA	0.755
MDD	Species Bacteroidales bacterium ph8	Dutch	IVW	-0.146 (0.094)	0.86 [0.72-1.04]	81	5e-08	0.018	0.264	NA	NA	0.121
MDD	Species Bacteroidales bacterium ph8	Dutch	WM	-0.132 (0.122)	0.88 [0.69-1.11]	81	5e-08	NA	NA	NA	NA	0.28
MDD	Species Bacteroides caccae	Dutch	IVW	0.078 (0.092)	1.08 [0.90-1.29]	80	5e-08	0.93	-0.288	NA	NA	0.397
MDD	Species Bacteroides caccae	Dutch	WM	0.134 (0.134)	1.14 [0.88-1.49]	80	5e-08	NA	NA	NA	NA	0.315
MDD	Species Bacteroides cellulosilyticus	Dutch	IVW	-0.066 (0.122)	0.94 [0.74-1.19]	81	5e-08	0.234	0.099	NA	NA	0.586
MDD	Species Bacteroides cellulosilyticus	Dutch	WM	-0.136 (0.175)	0.87 [0.62-1.23]	81	5e-08	NA	NA	NA	NA	0.437
MDD	Species Bacteroides clarus	Dutch	IVW	0.050 (0.164)	1.05 [0.76-1.45]	80	5e-08	0.806	-0.161	NA	NA	0.763
MDD	Species Bacteroides clarus	Dutch	WM	-0.007 (0.237)	0.99 [0.62-1.58]	80	5e-08	NA	NA	NA	NA	0.978
MDD	Species Bacteroides dorei	Dutch	IVW	0.097 (0.083)	1.10 [0.94-1.30]	81	5e-08	0.996	-0.578	NA	NA	0.242
MDD	Species Bacteroides dorei	Dutch	WM	0.124 (0.115)	1.13 [0.90-1.42]	81	5e-08	NA	NA	NA	NA	0.282
MDD	Species Bacteroides eggerthii	Dutch	IVW	0.037 (0.131)	1.04 [0.80-1.34]	81	5e-08	0.683	-0.089	NA	NA	0.776
MDD	Species Bacteroides eggerthii	Dutch	WM	0.111 (0.186)	1.12 [0.78-1.61]	81	5e-08	NA	NA	NA	NA	0.551
MDD	Species Bacteroides faecis	Dutch	IVW	0.070 (0.186)	1.07 [0.74-1.55]	73	5e-08	0.865	-0.221	NA	NA	0.705
MDD	Species Bacteroides faecis	Dutch	WM	0.145 (0.268)	1.16 [0.68-1.95]	73	5e-08	NA	NA	NA	NA	0.588
MDD	Species Bacteroides finegoldii	Dutch	IVW	-0.112 (0.178)	0.89 [0.63-1.27]	81	5e-08	0.068	0.197	NA	NA	0.531
MDD	Species Bacteroides finegoldii	Dutch	WM	-0.193 (0.238)	0.82 [0.52-1.31]	81	5e-08	NA	NA	NA	NA	0.417
MDD	Species Bacteroides fragilis	Dutch	IVW	0.094 (0.122)	1.10 [0.86-1.40]	81	5e-08	0.938	-0.301	NA	NA	0.443
MDD	Species Bacteroides fragilis	Dutch	WM	0.059 (0.174)	1.06 [0.75-1.49]	81	5e-08	NA	NA	NA	NA	0.734
MDD	Species Bacteroides massiliensis	Dutch	IVW	0.358 (0.125)	1.43 [1.12-1.83]	78	5e-08	0.285	0.079	NA	NA	0.0041
MDD	Species Bacteroides massiliensis	Dutch	WM	0.315 (0.171)	1.37 [0.98-1.92]	78	5e-08	NA	NA	NA	NA	0.065
MDD	Species Bacteroides ovatus	Dutch	IVW	0.039 (0.083)	1.04 [0.88-1.22]	81	5e-08	0.721	-0.108	NA	NA	0.637
MDD	Species Bacteroides ovatus	Dutch	WM	0.044 (0.115)	1.04 [0.83-1.31]	81	5e-08	NA	NA	NA	NA	0.704
MDD	Species Bacteroides plebeius	Dutch	IVW	-0.219 (0.163)	0.80 [0.58-1.10]	81	5e-08	0.517	-0.015	NA	NA	0.178
MDD	Species Bacteroides plebeius	Dutch	WM	-0.302 (0.227)	0.74 [0.47-1.15]	81	5e-08	NA	NA	NA	NA	0.183
MDD	Species Bacteroides salyersiae	Dutch	IVW	0.186 (0.186)	1.21 [0.84-1.73]	80	5e-08	0.401	0.031	NA	NA	0.316
MDD	Species Bacteroides salyersiae	Dutch	WM	0.230 (0.279)	1.26 [0.73-2.18]	80	5e-08	NA	NA	NA	NA	0.411
MDD	Species Bacteroides stercoris	Dutch	IVW	0.012 (0.096)	1.01 [0.84-1.22]	81	5e-08	0.524	-0.018	NA	NA	0.898
MDD	Species Bacteroides stercoris	Dutch	WM	0.009 (0.142)	1.01 [0.76-1.33]	81	5e-08	NA	NA	NA	NA	0.947
MDD	Species Bacteroides thetaiotaomicron	Dutch	IVW	0.104 (0.089)	1.11 [0.93-1.32]	81	5e-08	0.371	0.042	NA	NA	0.247
MDD	Species Bacteroides thetaiotaomicron	Dutch	WM	0.113 (0.123)	1.12 [0.88-1.43]	81	5e-08	NA	NA	NA	NA	0.36
MDD	Species Bacteroides uniformis	Dutch	IVW	-0.003 (0.084)	1.00 [0.84-1.18]	81	5e-08	0.179	0.125	NA	NA	0.968
MDD	Species Bacteroides uniformis	Dutch	WM	0.015 (0.117)	1.02 [0.81-1.28]	81	5e-08	NA	NA	NA	NA	0.898
MDD	Species Bacteroides vulgatus	Dutch	IVW	0.077 (0.095)	1.08 [0.90-1.30]	81	5e-08	0.00873	0.293	NA	NA	0.417
MDD	Species Bacteroides vulgatus	Dutch	WM	0.099 (0.120)	1.10 [0.87-1.40]	81	5e-08	NA	NA	NA	NA	0.41
MDD	Species Bacteroides xylanisolvens	Dutch	IVW	0.086 (0.095)	1.09 [0.90-1.31]	79	5e-08	0.777	-0.143	NA	NA	0.365
MDD	Species Bacteroides xylanisolvens	Dutch	WM	0.062 (0.137)	1.06 [0.81-1.39]	79	5e-08	NA	NA	NA	NA	0.652
MDD	Species Barnesiella intestinihominis	Dutch	IVW	-0.018 (0.083)	0.98 [0.83-1.16]	81	5e-08	0.56	-0.033	NA	NA	0.829
MDD	Species Barnesiella intestinihominis	Dutch	WM	0.048 (0.128)	1.05 [0.82-1.35]	81	5e-08	NA	NA	NA	NA	0.709
MDD	Species Bifidobacterium adolescentis	Dutch	IVW	0.024 (0.086)	1.02 [0.86-1.21]	81	5e-08	0.636	-0.066	NA	NA	0.785
MDD	Species Bifidobacterium adolescentis	Dutch	WM	0.048 (0.126)	1.05 [0.82-1.34]	81	5e-08	NA	NA	NA	NA	0.705
MDD	Species Bifidobacterium bifidum	Dutch	IVW	-0.081 (0.157)	0.92 [0.68-1.25]	81	5e-08	0.32	0.063	NA	NA	0.607
MDD	Species Bifidobacterium bifidum	Dutch	WM	-0.035 (0.224)	0.97 [0.62-1.50]	81	5e-08	NA	NA	NA	NA	0.874
MDD	Species Bifidobacterium catenulatum	Dutch	IVW	-0.470 (0.209)	0.63 [0.42-0.94]	81	5e-08	0.29	0.075	NA	NA	0.024
MDD	Species Bifidobacterium catenulatum	Dutch	WM	-0.467 (0.295)	0.63 [0.35-1.12]	81	5e-08	NA	NA	NA	NA	0.114
MDD	Species Bifidobacterium longum	Dutch	IVW	0.004 (0.087)	1.00 [0.85-1.19]	81	5e-08	0.346	0.052	NA	NA	0.963
MDD	Species Bifidobacterium longum	Dutch	WM	0.008 (0.123)	1.01 [0.79-1.28]	81	5e-08	NA	NA	NA	NA	0.948
MDD	Species Bilophila unclassified	Dutch	IVW	0.061 (0.085)	1.06 [0.90-1.25]	81	5e-08	0.317	0.064	NA	NA	0.475
MDD	Species Bilophila unclassified	Dutch	WM	-0.033 (0.120)	0.97 [0.76-1.22]	81	5e-08	NA	NA	NA	NA	0.786
MDD	Species Bilophila wadsworthia	Dutch	IVW	0.004 (0.105)	1.00 [0.82-1.23]	81	5e-08	0.028	0.244	NA	NA	0.97
MDD	Species Bilophila wadsworthia	Dutch	WM	0.069 (0.137)	1.07 [0.82-1.40]	81	5e-08	NA	NA	NA	NA	0.612
MDD	Species Burkholderiales bacterium 1 1 47	Dutch	IVW	0.058 (0.120)	1.06 [0.84-1.34]	81	5e-08	0.663	-0.079	NA	NA	0.629
MDD	Species Burkholderiales bacterium 1 1 47	Dutch	WM	-0.008 (0.185)	0.99 [0.69-1.43]	81	5e-08	NA	NA	NA	NA	0.965
MDD	Species Butyrivibrio crossotus	Dutch	IVW	-0.106 (0.180)	0.90 [0.63-1.28]	81	5e-08	0.544	-0.026	NA	NA	0.556
MDD	Species Butyrivibrio crossotus	Dutch	WM	-0.153 (0.258)	0.86 [0.52-1.42]	81	5e-08	NA	NA	NA	NA	0.551
MDD	Species Clostridium asparagiforme	Dutch	IVW	-0.062 (0.189)	0.94 [0.65-1.36]	80	5e-08	0.979	-0.42	NA	NA	0.742
MDD	Species Clostridium asparagiforme	Dutch	WM	-0.131 (0.268)	0.88 [0.52-1.48]	80	5e-08	NA	NA	NA	NA	0.624
MDD	Species Clostridium leptum	Dutch	IVW	-0.013 (0.136)	0.99 [0.76-1.29]	81	5e-08	0.918	-0.268	NA	NA	0.923
MDD	Species Clostridium leptum	Dutch	WM	-0.016 (0.197)	0.98 [0.67-1.45]	81	5e-08	NA	NA	NA	NA	0.934
MDD	Species Collinsella aerofaciens	Dutch	IVW	-0.003 (0.084)	1.00 [0.85-1.17]	81	5e-08	0.396	0.033	NA	NA	0.972
MDD	Species Collinsella aerofaciens	Dutch	WM	-0.035 (0.123)	0.97 [0.76-1.23]	81	5e-08	NA	NA	NA	NA	0.778
MDD	Species Coprobacter fastidiosus	Dutch	IVW	0.095 (0.126)	1.10 [0.86-1.41]	81	5e-08	0.048	0.217	NA	NA	0.45
MDD	Species Coprobacter fastidiosus	Dutch	WM	0.200 (0.162)	1.22 [0.89-1.68]	81	5e-08	NA	NA	NA	NA	0.217
MDD	Species Coprococcus catus	Dutch	IVW	-0.020 (0.100)	0.98 [0.81-1.19]	81	5e-08	0.807	-0.161	NA	NA	0.838
MDD	Species Coprococcus catus	Dutch	WM	-0.155 (0.147)	0.86 [0.64-1.14]	81	5e-08	NA	NA	NA	NA	0.293
MDD	Species Coprococcus comes	Dutch	IVW	-0.035 (0.091)	0.97 [0.81-1.15]	81	5e-08	0.562	-0.034	NA	NA	0.699
MDD	Species Coprococcus comes	Dutch	WM	-0.101 (0.126)	0.90 [0.71-1.16]	81	5e-08	NA	NA	NA	NA	0.426
MDD	Species Desulfovibrio piger	Dutch	IVW	-0.027 (0.150)	0.97 [0.73-1.31]	72	5e-08	0.244	0.1	NA	NA	0.858
MDD	Species Desulfovibrio piger	Dutch	WM	0.040 (0.207)	1.04 [0.69-1.56]	72	5e-08	NA	NA	NA	NA	0.845
MDD	Species Dialister invisus	Dutch	IVW	-0.209 (0.128)	0.81 [0.63-1.04]	81	5e-08	0.592	-0.046	NA	NA	0.102
MDD	Species Dialister invisus	Dutch	WM	-0.108 (0.178)	0.90 [0.63-1.27]	81	5e-08	NA	NA	NA	NA	0.543
MDD	Species Dorea longicatena	Dutch	IVW	0.103 (0.090)	1.11 [0.93-1.32]	81	5e-08	0.477	0.000602	NA	NA	0.25
MDD	Species Dorea longicatena	Dutch	WM	0.099 (0.136)	1.10 [0.85-1.44]	81	5e-08	NA	NA	NA	NA	0.463
MDD	Species Dorea unclassified	Dutch	IVW	-0.019 (0.157)	0.98 [0.72-1.34]	81	5e-08	0.101	0.171	NA	NA	0.903
MDD	Species Dorea unclassified	Dutch	WM	-0.200 (0.216)	0.82 [0.54-1.25]	81	5e-08	NA	NA	NA	NA	0.353
MDD	Species Escherichia coli	Dutch	IVW	-0.054 (0.107)	0.95 [0.77-1.17]	81	5e-08	0.862	-0.205	NA	NA	0.61
MDD	Species Escherichia coli	Dutch	WM	-0.048 (0.154)	0.95 [0.70-1.29]	81	5e-08	NA	NA	NA	NA	0.758
MDD	Species Escherichia unclassified	Dutch	IVW	-0.098 (0.105)	0.91 [0.74-1.11]	81	5e-08	0.125	0.156	NA	NA	0.351
MDD	Species Escherichia unclassified	Dutch	WM	-0.147 (0.141)	0.86 [0.65-1.14]	81	5e-08	NA	NA	NA	NA	0.298
MDD	Species Eubacterium biforme	Dutch	IVW	0.131 (0.152)	1.14 [0.85-1.54]	80	5e-08	0.992	-0.52	NA	NA	0.391
MDD	Species Eubacterium biforme	Dutch	WM	0.078 (0.214)	1.08 [0.71-1.64]	80	5e-08	NA	NA	NA	NA	0.717
MDD	Species Eubacterium eligens	Dutch	IVW	0.193 (0.085)	1.21 [1.03-1.43]	81	5e-08	0.598	-0.049	NA	NA	0.024
MDD	Species Eubacterium eligens	Dutch	WM	0.258 (0.130)	1.29 [1.00-1.67]	81	5e-08	NA	NA	NA	NA	0.047
MDD	Species Eubacterium hallii	Dutch	IVW	0.193 (0.127)	1.21 [0.95-1.56]	81	5e-08	0.058	0.206	NA	NA	0.128
MDD	Species Eubacterium hallii	Dutch	WM	0.323 (0.180)	1.38 [0.97-1.96]	81	5e-08	NA	NA	NA	NA	0.072
MDD	Species Eubacterium ramulus	Dutch	IVW	0.213 (0.114)	1.24 [0.99-1.55]	81	5e-08	0.54	-0.025	NA	NA	0.063
MDD	Species Eubacterium ramulus	Dutch	WM	0.167 (0.163)	1.18 [0.86-1.63]	81	5e-08	NA	NA	NA	NA	0.306
MDD	Species Eubacterium rectale	Dutch	IVW	-0.103 (0.079)	0.90 [0.77-1.05]	81	5e-08	0.461	0.00731	NA	NA	0.192
MDD	Species Eubacterium rectale	Dutch	WM	-0.213 (0.112)	0.81 [0.65-1.01]	81	5e-08	NA	NA	NA	NA	0.056
MDD	Species Eubacterium siraeum	Dutch	IVW	0.107 (0.099)	1.11 [0.92-1.35]	79	5e-08	0.125	0.157	NA	NA	0.281
MDD	Species Eubacterium siraeum	Dutch	WM	0.106 (0.134)	1.11 [0.86-1.45]	79	5e-08	NA	NA	NA	NA	0.427
MDD	Species Eubacterium ventriosum	Dutch	IVW	0.034 (0.134)	1.03 [0.80-1.34]	81	5e-08	0.965	-0.364	NA	NA	0.799
MDD	Species Eubacterium ventriosum	Dutch	WM	-0.087 (0.184)	0.92 [0.64-1.32]	81	5e-08	NA	NA	NA	NA	0.637
MDD	Species Faecalibacterium prausnitzii	Dutch	IVW	0.045 (0.093)	1.05 [0.87-1.26]	81	5e-08	0.00849	0.294	NA	NA	0.63
MDD	Species Faecalibacterium prausnitzii	Dutch	WM	-0.056 (0.114)	0.95 [0.76-1.18]	81	5e-08	NA	NA	NA	NA	0.624
MDD	Species Flavonifractor plautii	Dutch	IVW	-0.049 (0.143)	0.95 [0.72-1.26]	78	5e-08	0.771	-0.14	NA	NA	0.732
MDD	Species Flavonifractor plautii	Dutch	WM	-0.137 (0.210)	0.87 [0.58-1.31]	78	5e-08	NA	NA	NA	NA	0.512
MDD	Species Haemophilus parainfluenzae	Dutch	IVW	0.100 (0.139)	1.10 [0.84-1.45]	81	5e-08	0.591	-0.046	NA	NA	0.473
MDD	Species Haemophilus parainfluenzae	Dutch	WM	0.040 (0.202)	1.04 [0.70-1.55]	81	5e-08	NA	NA	NA	NA	0.842
MDD	Species Holdemania unclassified	Dutch	IVW	-0.101 (0.143)	0.90 [0.68-1.20]	75	5e-08	0.645	-0.074	NA	NA	0.48
MDD	Species Holdemania unclassified	Dutch	WM	-0.203 (0.208)	0.82 [0.54-1.23]	75	5e-08	NA	NA	NA	NA	0.33
MDD	Species Lachnospiraceae bacterium 5 1 63FAA	Dutch	IVW	0.108 (0.223)	1.11 [0.72-1.72]	81	5e-08	0.17	0.13	NA	NA	0.629
MDD	Species Lachnospiraceae bacterium 5 1 63FAA	Dutch	WM	-0.105 (0.306)	0.90 [0.49-1.64]	81	5e-08	NA	NA	NA	NA	0.732
MDD	Species Lachnospiraceae bacterium 7 1 58FAA	Dutch	IVW	-0.100 (0.080)	0.90 [0.77-1.06]	81	5e-08	0.754	-0.127	NA	NA	0.21
MDD	Species Lachnospiraceae bacterium 7 1 58FAA	Dutch	WM	-0.051 (0.113)	0.95 [0.76-1.18]	81	5e-08	NA	NA	NA	NA	0.648
MDD	Species Lachnospiraceae bacterium 8 1 57FAA	Dutch	IVW	-0.117 (0.172)	0.89 [0.63-1.25]	80	5e-08	0.133	0.151	NA	NA	0.495
MDD	Species Lachnospiraceae bacterium 8 1 57FAA	Dutch	WM	0.030 (0.239)	1.03 [0.64-1.65]	80	5e-08	NA	NA	NA	NA	0.899
MDD	Species Lactobacillus delbrueckii	Dutch	IVW	0.167 (0.194)	1.18 [0.81-1.73]	81	5e-08	0.491	-0.00475	NA	NA	0.391
MDD	Species Lactobacillus delbrueckii	Dutch	WM	0.109 (0.291)	1.12 [0.63-1.97]	81	5e-08	NA	NA	NA	NA	0.708
MDD	Species Odoribacter splanchnicus	Dutch	IVW	-0.010 (0.102)	0.99 [0.81-1.21]	81	5e-08	0.039	0.228	NA	NA	0.925
MDD	Species Odoribacter splanchnicus	Dutch	WM	-0.076 (0.137)	0.93 [0.71-1.21]	81	5e-08	NA	NA	NA	NA	0.58
MDD	Species Oscillibacter unclassified	Dutch	IVW	0.081 (0.079)	1.08 [0.93-1.27]	81	5e-08	0.84	-0.186	NA	NA	0.304
MDD	Species Oscillibacter unclassified	Dutch	WM	0.082 (0.113)	1.09 [0.87-1.35]	81	5e-08	NA	NA	NA	NA	0.466
MDD	Species Oxalobacter formigenes	Dutch	IVW	-0.176 (0.138)	0.84 [0.64-1.10]	80	5e-08	0.227	0.103	NA	NA	0.201
MDD	Species Oxalobacter formigenes	Dutch	WM	-0.217 (0.188)	0.80 [0.56-1.16]	80	5e-08	NA	NA	NA	NA	0.248
MDD	Species Parabacteroides distasonis	Dutch	IVW	0.197 (0.088)	1.22 [1.02-1.45]	81	5e-08	0.447	0.013	NA	NA	0.026
MDD	Species Parabacteroides distasonis	Dutch	WM	0.198 (0.132)	1.22 [0.94-1.58]	81	5e-08	NA	NA	NA	NA	0.133
MDD	Species Parabacteroides goldsteinii	Dutch	IVW	-0.140 (0.171)	0.87 [0.62-1.21]	80	5e-08	0.845	-0.192	NA	NA	0.411
MDD	Species Parabacteroides goldsteinii	Dutch	WM	-0.210 (0.244)	0.81 [0.50-1.31]	80	5e-08	NA	NA	NA	NA	0.389
MDD	Species Parabacteroides johnsonii	Dutch	IVW	0.317 (0.179)	1.37 [0.97-1.95]	81	5e-08	0.461	0.00712	NA	NA	0.077
MDD	Species Parabacteroides johnsonii	Dutch	WM	0.365 (0.256)	1.44 [0.87-2.38]	81	5e-08	NA	NA	NA	NA	0.154
MDD	Species Parabacteroides merdae	Dutch	IVW	0.153 (0.089)	1.16 [0.98-1.39]	81	5e-08	0.939	-0.303	NA	NA	0.085
MDD	Species Parabacteroides merdae	Dutch	WM	0.094 (0.123)	1.10 [0.86-1.40]	81	5e-08	NA	NA	NA	NA	0.445
MDD	Species Parabacteroides unclassified	Dutch	IVW	0.117 (0.110)	1.12 [0.91-1.40]	81	5e-08	0.867	-0.21	NA	NA	0.29
MDD	Species Parabacteroides unclassified	Dutch	WM	0.169 (0.161)	1.18 [0.86-1.62]	81	5e-08	NA	NA	NA	NA	0.293
MDD	Species Paraprevotella clara	Dutch	IVW	0.012 (0.119)	1.01 [0.80-1.28]	75	5e-08	0.637	-0.07	NA	NA	0.922
MDD	Species Paraprevotella clara	Dutch	WM	0.026 (0.175)	1.03 [0.73-1.45]	75	5e-08	NA	NA	NA	NA	0.881
MDD	Species Paraprevotella unclassified	Dutch	IVW	-0.027 (0.109)	0.97 [0.79-1.20]	80	5e-08	0.754	-0.128	NA	NA	0.801
MDD	Species Paraprevotella unclassified	Dutch	WM	-0.138 (0.156)	0.87 [0.64-1.18]	80	5e-08	NA	NA	NA	NA	0.378
MDD	Species Paraprevotella xylaniphila	Dutch	IVW	-0.175 (0.135)	0.84 [0.64-1.09]	81	5e-08	0.741	-0.119	NA	NA	0.194
MDD	Species Paraprevotella xylaniphila	Dutch	WM	-0.196 (0.198)	0.82 [0.56-1.21]	81	5e-08	NA	NA	NA	NA	0.321
MDD	Species Parasutterella excrementihominis	Dutch	IVW	0.091 (0.108)	1.10 [0.89-1.35]	81	5e-08	0.951	-0.328	NA	NA	0.399
MDD	Species Parasutterella excrementihominis	Dutch	WM	0.008 (0.155)	1.01 [0.74-1.37]	81	5e-08	NA	NA	NA	NA	0.96
MDD	Species Phascolarctobacterium succinatutens	Dutch	IVW	-0.160 (0.158)	0.85 [0.62-1.16]	81	5e-08	0.121	0.158	NA	NA	0.312
MDD	Species Phascolarctobacterium succinatutens	Dutch	WM	-0.312 (0.216)	0.73 [0.48-1.12]	81	5e-08	NA	NA	NA	NA	0.149
MDD	Species Prevotella copri	Dutch	IVW	-0.036 (0.099)	0.97 [0.79-1.17]	81	5e-08	0.086	0.182	NA	NA	0.719
MDD	Species Prevotella copri	Dutch	WM	0.014 (0.135)	1.01 [0.78-1.32]	81	5e-08	NA	NA	NA	NA	0.92
MDD	Species Pseudoflavonifractor capillosus	Dutch	IVW	0.061 (0.117)	1.06 [0.85-1.34]	81	5e-08	0.577	-0.04	NA	NA	0.599
MDD	Species Pseudoflavonifractor capillosus	Dutch	WM	0.059 (0.166)	1.06 [0.77-1.47]	81	5e-08	NA	NA	NA	NA	0.722
MDD	Species Roseburia hominis	Dutch	IVW	-0.226 (0.083)	0.80 [0.68-0.94]	81	5e-08	0.773	-0.138	NA	NA	0.0065
MDD	Species Roseburia hominis	Dutch	WM	-0.191 (0.121)	0.83 [0.65-1.05]	81	5e-08	NA	NA	NA	NA	0.114
MDD	Species Roseburia intestinalis	Dutch	IVW	-0.013 (0.094)	0.99 [0.82-1.19]	81	5e-08	0.484	-0.00182	NA	NA	0.887
MDD	Species Roseburia intestinalis	Dutch	WM	-0.095 (0.135)	0.91 [0.70-1.19]	81	5e-08	NA	NA	NA	NA	0.482
MDD	Species Roseburia unclassified	Dutch	IVW	-0.031 (0.147)	0.97 [0.73-1.29]	81	5e-08	0.02	0.259	NA	NA	0.831
MDD	Species Roseburia unclassified	Dutch	WM	-0.129 (0.188)	0.88 [0.61-1.27]	81	5e-08	NA	NA	NA	NA	0.494
MDD	Species Ruminococcaceae bacterium D16	Dutch	IVW	-0.230 (0.176)	0.79 [0.56-1.12]	78	5e-08	0.905	-0.256	NA	NA	0.192
MDD	Species Ruminococcaceae bacterium D16	Dutch	WM	-0.346 (0.256)	0.71 [0.43-1.17]	78	5e-08	NA	NA	NA	NA	0.176
MDD	Species Ruminococcus bromii	Dutch	IVW	-0.180 (0.099)	0.83 [0.69-1.01]	77	5e-08	0.819	-0.175	NA	NA	0.067
MDD	Species Ruminococcus bromii	Dutch	WM	-0.131 (0.140)	0.88 [0.67-1.15]	77	5e-08	NA	NA	NA	NA	0.35
MDD	Species Ruminococcus callidus	Dutch	IVW	0.072 (0.134)	1.07 [0.83-1.40]	77	5e-08	0.597	-0.05	NA	NA	0.589
MDD	Species Ruminococcus callidus	Dutch	WM	-0.025 (0.196)	0.98 [0.66-1.43]	77	5e-08	NA	NA	NA	NA	0.899
MDD	Species Ruminococcus lactaris	Dutch	IVW	0.113 (0.107)	1.12 [0.91-1.38]	80	5e-08	0.509	-0.012	NA	NA	0.291
MDD	Species Ruminococcus lactaris	Dutch	WM	0.232 (0.154)	1.26 [0.93-1.71]	80	5e-08	NA	NA	NA	NA	0.132
MDD	Species Ruminococcus obeum	Dutch	IVW	0.041 (0.092)	1.04 [0.87-1.25]	81	5e-08	0.362	0.046	NA	NA	0.651
MDD	Species Ruminococcus obeum	Dutch	WM	0.029 (0.131)	1.03 [0.80-1.33]	81	5e-08	NA	NA	NA	NA	0.825
MDD	Species Ruminococcus torques	Dutch	IVW	0.139 (0.103)	1.15 [0.94-1.41]	81	5e-08	0.894	-0.237	NA	NA	0.177
MDD	Species Ruminococcus torques	Dutch	WM	0.246 (0.143)	1.28 [0.97-1.69]	81	5e-08	NA	NA	NA	NA	0.086
MDD	Species Subdoligranulum unclassified	Dutch	IVW	-0.120 (0.092)	0.89 [0.74-1.06]	71	5e-08	0.122	0.167	NA	NA	0.192
MDD	Species Subdoligranulum unclassified	Dutch	WM	-0.257 (0.126)	0.77 [0.60-0.99]	71	5e-08	NA	NA	NA	NA	0.041
MDD	Species Veillonella unclassified	Dutch	IVW	-0.219 (0.145)	0.80 [0.60-1.07]	81	5e-08	0.379	0.039	NA	NA	0.132
MDD	Species Veillonella unclassified	Dutch	WM	-0.277 (0.205)	0.76 [0.51-1.13]	81	5e-08	NA	NA	NA	NA	0.178
MDD	Class Actinobacteria	MibioGen	IVW	-0.044 (0.055)	0.96 [0.86-1.07]	78	5e-08	0.479	-7.65e-05	NA	NA	0.424
MDD	Class Actinobacteria	MibioGen	WM	-0.032 (0.079)	0.97 [0.83-1.13]	78	5e-08	NA	NA	NA	NA	0.69
MDD	Class Alphaproteobacteria	MibioGen	IVW	-0.082 (0.072)	0.92 [0.80-1.06]	78	5e-08	0.886	-0.234	NA	NA	0.25
MDD	Class Alphaproteobacteria	MibioGen	WM	-0.056 (0.098)	0.95 [0.78-1.15]	78	5e-08	NA	NA	NA	NA	0.572
MDD	Class Bacilli	MibioGen	IVW	-0.055 (0.053)	0.95 [0.85-1.05]	78	5e-08	0.597	-0.05	NA	NA	0.3
MDD	Class Bacilli	MibioGen	WM	0.043 (0.078)	1.04 [0.90-1.22]	78	5e-08	NA	NA	NA	NA	0.576
MDD	Class Bacteroidia	MibioGen	IVW	0.060 (0.052)	1.06 [0.96-1.18]	78	5e-08	0.533	-0.023	NA	NA	0.249
MDD	Class Bacteroidia	MibioGen	WM	0.100 (0.076)	1.11 [0.95-1.28]	78	5e-08	NA	NA	NA	NA	0.189
MDD	Class Betaproteobacteria	MibioGen	IVW	0.045 (0.054)	1.05 [0.94-1.16]	78	5e-08	0.81	-0.166	NA	NA	0.408
MDD	Class Betaproteobacteria	MibioGen	WM	0.051 (0.076)	1.05 [0.91-1.22]	78	5e-08	NA	NA	NA	NA	0.505
MDD	Class Clostridia	MibioGen	IVW	-0.035 (0.052)	0.97 [0.87-1.07]	78	5e-08	0.968	-0.384	NA	NA	0.501
MDD	Class Clostridia	MibioGen	WM	-0.023 (0.075)	0.98 [0.84-1.13]	78	5e-08	NA	NA	NA	NA	0.763
MDD	Class Coriobacteriia	MibioGen	IVW	-0.047 (0.053)	0.95 [0.86-1.06]	78	5e-08	0.812	-0.168	NA	NA	0.378
MDD	Class Coriobacteriia	MibioGen	WM	-0.063 (0.075)	0.94 [0.81-1.09]	78	5e-08	NA	NA	NA	NA	0.402
MDD	Class Deltaproteobacteria	MibioGen	IVW	-0.008 (0.057)	0.99 [0.89-1.11]	78	5e-08	0.74	-0.121	NA	NA	0.885
MDD	Class Deltaproteobacteria	MibioGen	WM	-0.002 (0.083)	1.00 [0.85-1.17]	78	5e-08	NA	NA	NA	NA	0.983
MDD	Class Erysipelotrichia	MibioGen	IVW	-0.011 (0.060)	0.99 [0.88-1.11]	78	5e-08	0.026	0.252	NA	NA	0.851
MDD	Class Erysipelotrichia	MibioGen	WM	0.009 (0.077)	1.01 [0.87-1.17]	78	5e-08	NA	NA	NA	NA	0.909
MDD	Class Gammaproteobacteria	MibioGen	IVW	0.009 (0.057)	1.01 [0.90-1.13]	78	5e-08	0.374	0.042	NA	NA	0.871
MDD	Class Gammaproteobacteria	MibioGen	WM	-0.003 (0.082)	1.00 [0.85-1.17]	78	5e-08	NA	NA	NA	NA	0.969
MDD	Class Lentisphaeria	MibioGen	IVW	-0.035 (0.102)	0.97 [0.79-1.18]	78	5e-08	0.818	-0.173	NA	NA	0.732
MDD	Class Lentisphaeria	MibioGen	WM	-0.034 (0.146)	0.97 [0.73-1.29]	78	5e-08	NA	NA	NA	NA	0.815
MDD	Class Melainabacteria	MibioGen	IVW	-0.165 (0.091)	0.85 [0.71-1.01]	78	5e-08	0.764	-0.136	NA	NA	0.071
MDD	Class Melainabacteria	MibioGen	WM	-0.231 (0.134)	0.79 [0.61-1.03]	78	5e-08	NA	NA	NA	NA	0.084
MDD	Class Methanobacteria	MibioGen	IVW	-0.144 (0.116)	0.87 [0.69-1.09]	77	5e-08	0.963	-0.37	NA	NA	0.215
MDD	Class Methanobacteria	MibioGen	WM	-0.128 (0.159)	0.88 [0.64-1.20]	77	5e-08	NA	NA	NA	NA	0.419
MDD	Class Mollicutes	MibioGen	IVW	-0.205 (0.066)	0.81 [0.72-0.93]	78	5e-08	0.638	-0.069	NA	NA	0.00187
MDD	Class Mollicutes	MibioGen	WM	-0.177 (0.096)	0.84 [0.69-1.01]	78	5e-08	NA	NA	NA	NA	0.067
MDD	Class Negativicutes	MibioGen	IVW	-0.023 (0.052)	0.98 [0.88-1.08]	78	5e-08	0.989	-0.496	NA	NA	0.663
MDD	Class Negativicutes	MibioGen	WM	-0.031 (0.073)	0.97 [0.84-1.12]	78	5e-08	NA	NA	NA	NA	0.674
MDD	Class Verrucomicrobiae	MibioGen	IVW	0.053 (0.070)	1.05 [0.92-1.21]	78	5e-08	0.13	0.155	NA	NA	0.453
MDD	Class Verrucomicrobiae	MibioGen	WM	0.039 (0.096)	1.04 [0.86-1.26]	78	5e-08	NA	NA	NA	NA	0.683
MDD	Family Acidaminococcaceae	MibioGen	IVW	0.111 (0.065)	1.12 [0.98-1.27]	78	5e-08	0.3	0.072	NA	NA	0.089
MDD	Family Acidaminococcaceae	MibioGen	WM	0.107 (0.094)	1.11 [0.93-1.34]	78	5e-08	NA	NA	NA	NA	0.257
MDD	Family Actinomycetaceae	MibioGen	IVW	-0.032 (0.085)	0.97 [0.82-1.14]	78	5e-08	0.196	0.119	NA	NA	0.706
MDD	Family Actinomycetaceae	MibioGen	WM	-0.059 (0.117)	0.94 [0.75-1.18]	78	5e-08	NA	NA	NA	NA	0.611
MDD	Family Alcaligenaceae	MibioGen	IVW	0.029 (0.054)	1.03 [0.93-1.14]	78	5e-08	0.826	-0.178	NA	NA	0.599
MDD	Family Alcaligenaceae	MibioGen	WM	-0.033 (0.077)	0.97 [0.83-1.13]	78	5e-08	NA	NA	NA	NA	0.672
MDD	Family Bacteroidaceae	MibioGen	IVW	0.118 (0.054)	1.12 [1.01-1.25]	78	5e-08	0.317	0.065	NA	NA	0.029
MDD	Family Bacteroidaceae	MibioGen	WM	0.184 (0.080)	1.20 [1.03-1.40]	78	5e-08	NA	NA	NA	NA	0.021
MDD	Family BacteroidalesS24 7group	MibioGen	IVW	-0.012 (0.084)	0.99 [0.84-1.16]	78	5e-08	0.219	0.108	NA	NA	0.89
MDD	Family BacteroidalesS24 7group	MibioGen	WM	0.029 (0.119)	1.03 [0.82-1.30]	78	5e-08	NA	NA	NA	NA	0.807
MDD	Family Bifidobacteriaceae	MibioGen	IVW	-0.040 (0.058)	0.96 [0.86-1.08]	78	5e-08	0.843	-0.192	NA	NA	0.49
MDD	Family Bifidobacteriaceae	MibioGen	WM	-0.060 (0.084)	0.94 [0.80-1.11]	78	5e-08	NA	NA	NA	NA	0.476
MDD	Family Christensenellaceae	MibioGen	IVW	-0.053 (0.054)	0.95 [0.85-1.06]	78	5e-08	0.786	-0.15	NA	NA	0.332
MDD	Family Christensenellaceae	MibioGen	WM	-0.081 (0.076)	0.92 [0.80-1.07]	78	5e-08	NA	NA	NA	NA	0.287
MDD	Family Clostridiaceae1	MibioGen	IVW	-0.039 (0.060)	0.96 [0.85-1.08]	78	5e-08	0.373	0.042	NA	NA	0.514
MDD	Family Clostridiaceae1	MibioGen	WM	-0.092 (0.087)	0.91 [0.77-1.08]	78	5e-08	NA	NA	NA	NA	0.292
MDD	Family ClostridialesvadinBB60group	MibioGen	IVW	-0.054 (0.073)	0.95 [0.82-1.09]	78	5e-08	0.19	0.122	NA	NA	0.461
MDD	Family ClostridialesvadinBB60group	MibioGen	WM	-0.088 (0.097)	0.92 [0.76-1.11]	78	5e-08	NA	NA	NA	NA	0.366
MDD	Family Coriobacteriaceae	MibioGen	IVW	-0.047 (0.053)	0.95 [0.86-1.06]	78	5e-08	0.812	-0.168	NA	NA	0.378
MDD	Family Coriobacteriaceae	MibioGen	WM	-0.063 (0.074)	0.94 [0.81-1.09]	78	5e-08	NA	NA	NA	NA	0.393
MDD	Family Defluviitaleaceae	MibioGen	IVW	-0.186 (0.088)	0.83 [0.70-0.99]	78	5e-08	0.048	0.221	NA	NA	0.033
MDD	Family Defluviitaleaceae	MibioGen	WM	-0.159 (0.119)	0.85 [0.68-1.08]	78	5e-08	NA	NA	NA	NA	0.181
MDD	Family Desulfovibrionaceae	MibioGen	IVW	-0.011 (0.057)	0.99 [0.88-1.11]	78	5e-08	0.705	-0.102	NA	NA	0.846
MDD	Family Desulfovibrionaceae	MibioGen	WM	-0.028 (0.087)	0.97 [0.82-1.15]	78	5e-08	NA	NA	NA	NA	0.747
MDD	Family Enterobacteriaceae	MibioGen	IVW	0.009 (0.061)	1.01 [0.90-1.14]	78	5e-08	0.812	-0.168	NA	NA	0.876
MDD	Family Enterobacteriaceae	MibioGen	WM	0.053 (0.089)	1.05 [0.89-1.26]	78	5e-08	NA	NA	NA	NA	0.55
MDD	Family Erysipelotrichaceae	MibioGen	IVW	-0.011 (0.060)	0.99 [0.88-1.11]	78	5e-08	0.026	0.252	NA	NA	0.851
MDD	Family Erysipelotrichaceae	MibioGen	WM	0.009 (0.078)	1.01 [0.87-1.18]	78	5e-08	NA	NA	NA	NA	0.911
MDD	Family FamilyXI	MibioGen	IVW	0.104 (0.128)	1.11 [0.86-1.43]	73	5e-08	0.92	-0.288	NA	NA	0.416
MDD	Family FamilyXI	MibioGen	WM	-0.069 (0.187)	0.93 [0.65-1.35]	73	5e-08	NA	NA	NA	NA	0.713
MDD	Family FamilyXIII	MibioGen	IVW	-0.046 (0.054)	0.96 [0.86-1.06]	78	5e-08	0.779	-0.145	NA	NA	0.401
MDD	Family FamilyXIII	MibioGen	WM	-0.081 (0.076)	0.92 [0.79-1.07]	78	5e-08	NA	NA	NA	NA	0.285
MDD	Family Lachnospiraceae	MibioGen	IVW	0.006 (0.052)	1.01 [0.91-1.11]	78	5e-08	0.995	-0.573	NA	NA	0.909
MDD	Family Lachnospiraceae	MibioGen	WM	0.060 (0.072)	1.06 [0.92-1.22]	78	5e-08	NA	NA	NA	NA	0.402
MDD	Family Lactobacillaceae	MibioGen	IVW	-0.099 (0.084)	0.91 [0.77-1.07]	78	5e-08	0.472	0.00279	NA	NA	0.24
MDD	Family Lactobacillaceae	MibioGen	WM	-0.049 (0.120)	0.95 [0.75-1.20]	78	5e-08	NA	NA	NA	NA	0.684
MDD	Family Methanobacteriaceae	MibioGen	IVW	-0.144 (0.116)	0.87 [0.69-1.09]	77	5e-08	0.963	-0.369	NA	NA	0.215
MDD	Family Methanobacteriaceae	MibioGen	WM	-0.134 (0.163)	0.87 [0.63-1.20]	77	5e-08	NA	NA	NA	NA	0.411
MDD	Family Oxalobacteraceae	MibioGen	IVW	0.102 (0.097)	1.11 [0.91-1.34]	78	5e-08	0.693	-0.096	NA	NA	0.297
MDD	Family Oxalobacteraceae	MibioGen	WM	0.039 (0.140)	1.04 [0.79-1.37]	78	5e-08	NA	NA	NA	NA	0.781
MDD	Family Pasteurellaceae	MibioGen	IVW	0.019 (0.076)	1.02 [0.88-1.18]	78	5e-08	0.269	0.085	NA	NA	0.807
MDD	Family Pasteurellaceae	MibioGen	WM	0.024 (0.104)	1.02 [0.84-1.26]	78	5e-08	NA	NA	NA	NA	0.814
MDD	Family Peptococcaceae	MibioGen	IVW	-0.048 (0.068)	0.95 [0.83-1.09]	78	5e-08	0.507	-0.011	NA	NA	0.478
MDD	Family Peptococcaceae	MibioGen	WM	-0.109 (0.098)	0.90 [0.74-1.09]	78	5e-08	NA	NA	NA	NA	0.265
MDD	Family Peptostreptococcaceae	MibioGen	IVW	-0.072 (0.056)	0.93 [0.83-1.04]	78	5e-08	0.837	-0.187	NA	NA	0.198
MDD	Family Peptostreptococcaceae	MibioGen	WM	-0.114 (0.082)	0.89 [0.76-1.05]	78	5e-08	NA	NA	NA	NA	0.165
MDD	Family Porphyromonadaceae	MibioGen	IVW	0.029 (0.054)	1.03 [0.93-1.14]	78	5e-08	0.376	0.041	NA	NA	0.592
MDD	Family Porphyromonadaceae	MibioGen	WM	-0.022 (0.076)	0.98 [0.84-1.13]	78	5e-08	NA	NA	NA	NA	0.769
MDD	Family Prevotellaceae	MibioGen	IVW	-0.015 (0.058)	0.99 [0.88-1.10]	78	5e-08	0.898	-0.248	NA	NA	0.794
MDD	Family Prevotellaceae	MibioGen	WM	-0.051 (0.082)	0.95 [0.81-1.12]	78	5e-08	NA	NA	NA	NA	0.539
MDD	Family Rhodospirillaceae	MibioGen	IVW	-0.095 (0.076)	0.91 [0.78-1.05]	78	5e-08	0.706	-0.102	NA	NA	0.208
MDD	Family Rhodospirillaceae	MibioGen	WM	-0.103 (0.108)	0.90 [0.73-1.11]	78	5e-08	NA	NA	NA	NA	0.338
MDD	Family Rikenellaceae	MibioGen	IVW	0.025 (0.053)	1.02 [0.92-1.14]	78	5e-08	0.498	-0.00799	NA	NA	0.642
MDD	Family Rikenellaceae	MibioGen	WM	-0.006 (0.080)	0.99 [0.85-1.16]	78	5e-08	NA	NA	NA	NA	0.935
MDD	Family Ruminococcaceae	MibioGen	IVW	-0.011 (0.052)	0.99 [0.89-1.10]	78	5e-08	0.867	-0.215	NA	NA	0.832
MDD	Family Ruminococcaceae	MibioGen	WM	-0.001 (0.073)	1.00 [0.87-1.15]	78	5e-08	NA	NA	NA	NA	0.99
MDD	Family Streptococcaceae	MibioGen	IVW	-0.033 (0.055)	0.97 [0.87-1.08]	78	5e-08	0.52	-0.017	NA	NA	0.546
MDD	Family Streptococcaceae	MibioGen	WM	0.036 (0.082)	1.04 [0.88-1.22]	78	5e-08	NA	NA	NA	NA	0.663
MDD	Family Veillonellaceae	MibioGen	IVW	-0.022 (0.056)	0.98 [0.88-1.09]	78	5e-08	0.902	-0.253	NA	NA	0.688
MDD	Family Veillonellaceae	MibioGen	WM	0.013 (0.079)	1.01 [0.87-1.18]	78	5e-08	NA	NA	NA	NA	0.864
MDD	Family Verrucomicrobiaceae	MibioGen	IVW	0.053 (0.070)	1.05 [0.92-1.21]	78	5e-08	0.129	0.155	NA	NA	0.453
MDD	Family Verrucomicrobiaceae	MibioGen	WM	0.039 (0.100)	1.04 [0.85-1.27]	78	5e-08	NA	NA	NA	NA	0.696
MDD	Family Victivallaceae	MibioGen	IVW	-0.103 (0.112)	0.90 [0.72-1.12]	77	5e-08	0.878	-0.227	NA	NA	0.361
MDD	Family Victivallaceae	MibioGen	WM	-0.135 (0.160)	0.87 [0.64-1.20]	77	5e-08	NA	NA	NA	NA	0.398
MDD	Genus Clostridiuminnocuumgroup	MibioGen	IVW	-0.012 (0.119)	0.99 [0.78-1.25]	77	5e-08	0.128	0.157	NA	NA	0.92
MDD	Genus Clostridiuminnocuumgroup	MibioGen	WM	-0.052 (0.168)	0.95 [0.68-1.32]	77	5e-08	NA	NA	NA	NA	0.759
MDD	Genus Eubacteriumbrachygroup	MibioGen	IVW	0.170 (0.111)	1.19 [0.95-1.47]	77	5e-08	0.702	-0.101	NA	NA	0.126
MDD	Genus Eubacteriumbrachygroup	MibioGen	WM	0.102 (0.154)	1.11 [0.82-1.50]	77	5e-08	NA	NA	NA	NA	0.509
MDD	Genus Eubacteriumcoprostanoligenesgroup	MibioGen	IVW	0.059 (0.054)	1.06 [0.95-1.18]	78	5e-08	0.417	0.025	NA	NA	0.272
MDD	Genus Eubacteriumcoprostanoligenesgroup	MibioGen	WM	0.065 (0.076)	1.07 [0.92-1.24]	78	5e-08	NA	NA	NA	NA	0.392
MDD	Genus Eubacteriumeligensgroup	MibioGen	IVW	-0.045 (0.058)	0.96 [0.85-1.07]	78	5e-08	0.612	-0.057	NA	NA	0.437
MDD	Genus Eubacteriumeligensgroup	MibioGen	WM	0.023 (0.088)	1.02 [0.86-1.22]	78	5e-08	NA	NA	NA	NA	0.794
MDD	Genus Eubacteriumfissicatenagroup	MibioGen	IVW	0.113 (0.125)	1.12 [0.88-1.43]	77	5e-08	0.111	0.168	NA	NA	0.366
MDD	Genus Eubacteriumfissicatenagroup	MibioGen	WM	0.080 (0.169)	1.08 [0.78-1.51]	77	5e-08	NA	NA	NA	NA	0.636
MDD	Genus Eubacteriumhalliigroup	MibioGen	IVW	0.004 (0.055)	1.00 [0.90-1.12]	78	5e-08	0.989	-0.501	NA	NA	0.939
MDD	Genus Eubacteriumhalliigroup	MibioGen	WM	0.015 (0.080)	1.02 [0.87-1.19]	78	5e-08	NA	NA	NA	NA	0.851
MDD	Genus Eubacteriumnodatumgroup	MibioGen	IVW	-0.126 (0.122)	0.88 [0.69-1.12]	77	5e-08	0.461	0.00719	NA	NA	0.304
MDD	Genus Eubacteriumnodatumgroup	MibioGen	WM	-0.164 (0.180)	0.85 [0.60-1.21]	77	5e-08	NA	NA	NA	NA	0.361
MDD	Genus Eubacteriumoxidoreducensgroup	MibioGen	IVW	-0.117 (0.097)	0.89 [0.74-1.08]	78	5e-08	0.834	-0.185	NA	NA	0.228
MDD	Genus Eubacteriumoxidoreducensgroup	MibioGen	WM	-0.079 (0.134)	0.92 [0.71-1.20]	78	5e-08	NA	NA	NA	NA	0.557
MDD	Genus Eubacteriumrectalegroup	MibioGen	IVW	0.045 (0.053)	1.05 [0.94-1.16]	78	5e-08	0.999	-0.735	NA	NA	0.399
MDD	Genus Eubacteriumrectalegroup	MibioGen	WM	0.055 (0.072)	1.06 [0.92-1.22]	78	5e-08	NA	NA	NA	NA	0.448
MDD	Genus Eubacteriumruminantiumgroup	MibioGen	IVW	0.030 (0.083)	1.03 [0.88-1.21]	78	5e-08	0.307	0.069	NA	NA	0.719
MDD	Genus Eubacteriumruminantiumgroup	MibioGen	WM	0.071 (0.121)	1.07 [0.85-1.36]	78	5e-08	NA	NA	NA	NA	0.553
MDD	Genus Eubacteriumventriosumgroup	MibioGen	IVW	0.067 (0.057)	1.07 [0.96-1.20]	78	5e-08	0.647	-0.073	NA	NA	0.241
MDD	Genus Eubacteriumventriosumgroup	MibioGen	WM	0.021 (0.083)	1.02 [0.87-1.20]	78	5e-08	NA	NA	NA	NA	0.798
MDD	Genus Eubacteriumxylanophilumgroup	MibioGen	IVW	-0.006 (0.063)	0.99 [0.88-1.13]	78	5e-08	0.299	0.073	NA	NA	0.928
MDD	Genus Eubacteriumxylanophilumgroup	MibioGen	WM	-0.123 (0.091)	0.88 [0.74-1.06]	78	5e-08	NA	NA	NA	NA	0.178
MDD	Genus Ruminococcusgauvreauiigroup	MibioGen	IVW	-0.039 (0.068)	0.96 [0.84-1.10]	78	5e-08	0.069	0.199	NA	NA	0.565
MDD	Genus Ruminococcusgauvreauiigroup	MibioGen	WM	-0.120 (0.090)	0.89 [0.74-1.06]	78	5e-08	NA	NA	NA	NA	0.186
MDD	Genus Ruminococcusgnavusgroup	MibioGen	IVW	0.040 (0.088)	1.04 [0.88-1.24]	78	5e-08	0.908	-0.26	NA	NA	0.65
MDD	Genus Ruminococcusgnavusgroup	MibioGen	WM	0.079 (0.129)	1.08 [0.84-1.39]	78	5e-08	NA	NA	NA	NA	0.539
MDD	Genus Ruminococcustorquesgroup	MibioGen	IVW	0.060 (0.053)	1.06 [0.96-1.18]	78	5e-08	0.757	-0.131	NA	NA	0.257
MDD	Genus Ruminococcustorquesgroup	MibioGen	WM	0.091 (0.077)	1.09 [0.94-1.27]	78	5e-08	NA	NA	NA	NA	0.24
MDD	Genus Actinomyces	MibioGen	IVW	-0.003 (0.087)	1.00 [0.84-1.18]	78	5e-08	0.157	0.139	NA	NA	0.971
MDD	Genus Actinomyces	MibioGen	WM	0.016 (0.121)	1.02 [0.80-1.29]	78	5e-08	NA	NA	NA	NA	0.894
MDD	Genus Adlercreutzia	MibioGen	IVW	-0.134 (0.077)	0.88 [0.75-1.02]	78	5e-08	0.444	0.014	NA	NA	0.085
MDD	Genus Adlercreutzia	MibioGen	WM	-0.044 (0.112)	0.96 [0.77-1.19]	78	5e-08	NA	NA	NA	NA	0.696
MDD	Genus Akkermansia	MibioGen	IVW	0.053 (0.070)	1.05 [0.92-1.21]	78	5e-08	0.129	0.156	NA	NA	0.446
MDD	Genus Akkermansia	MibioGen	WM	0.035 (0.095)	1.04 [0.86-1.25]	78	5e-08	NA	NA	NA	NA	0.711
MDD	Genus Alistipes	MibioGen	IVW	0.015 (0.055)	1.01 [0.91-1.13]	78	5e-08	0.293	0.075	NA	NA	0.788
MDD	Genus Alistipes	MibioGen	WM	0.043 (0.080)	1.04 [0.89-1.22]	78	5e-08	NA	NA	NA	NA	0.588
MDD	Genus Allisonella	MibioGen	IVW	0.176 (0.135)	1.19 [0.92-1.55]	65	5e-08	0.43	0.021	NA	NA	0.193
MDD	Genus Allisonella	MibioGen	WM	0.251 (0.193)	1.29 [0.88-1.88]	65	5e-08	NA	NA	NA	NA	0.193
MDD	Genus Alloprevotella	MibioGen	IVW	0.158 (0.145)	1.17 [0.88-1.56]	60	5e-08	0.846	-0.229	NA	NA	0.276
MDD	Genus Alloprevotella	MibioGen	WM	0.344 (0.199)	1.41 [0.96-2.08]	60	5e-08	NA	NA	NA	NA	0.084
MDD	Genus Anaerofilum	MibioGen	IVW	-0.019 (0.098)	0.98 [0.81-1.19]	78	5e-08	0.586	-0.045	NA	NA	0.843
MDD	Genus Anaerofilum	MibioGen	WM	-0.113 (0.139)	0.89 [0.68-1.17]	78	5e-08	NA	NA	NA	NA	0.416
MDD	Genus Anaerostipes	MibioGen	IVW	-0.025 (0.054)	0.98 [0.88-1.08]	78	5e-08	0.86	-0.208	NA	NA	0.648
MDD	Genus Anaerostipes	MibioGen	WM	0.005 (0.079)	1.01 [0.86-1.17]	78	5e-08	NA	NA	NA	NA	0.949
MDD	Genus Anaerotruncus	MibioGen	IVW	-0.079 (0.055)	0.92 [0.83-1.03]	78	5e-08	0.889	-0.238	NA	NA	0.151
MDD	Genus Anaerotruncus	MibioGen	WM	-0.052 (0.079)	0.95 [0.81-1.11]	78	5e-08	NA	NA	NA	NA	0.51
MDD	Genus Bacteroides	MibioGen	IVW	0.118 (0.054)	1.12 [1.01-1.25]	78	5e-08	0.317	0.065	NA	NA	0.029
MDD	Genus Bacteroides	MibioGen	WM	0.184 (0.074)	1.20 [1.04-1.39]	78	5e-08	NA	NA	NA	NA	0.013
MDD	Genus Barnesiella	MibioGen	IVW	0.018 (0.059)	1.02 [0.91-1.14]	78	5e-08	0.611	-0.056	NA	NA	0.755
MDD	Genus Barnesiella	MibioGen	WM	0.035 (0.083)	1.04 [0.88-1.22]	78	5e-08	NA	NA	NA	NA	0.669
MDD	Genus Bifidobacterium	MibioGen	IVW	-0.029 (0.058)	0.97 [0.87-1.09]	78	5e-08	0.804	-0.162	NA	NA	0.62
MDD	Genus Bifidobacterium	MibioGen	WM	-0.040 (0.086)	0.96 [0.81-1.14]	78	5e-08	NA	NA	NA	NA	0.645
MDD	Genus Bilophila	MibioGen	IVW	0.066 (0.062)	1.07 [0.95-1.21]	78	5e-08	0.922	-0.28	NA	NA	0.287
MDD	Genus Bilophila	MibioGen	WM	0.071 (0.090)	1.07 [0.90-1.28]	78	5e-08	NA	NA	NA	NA	0.432
MDD	Genus Blautia	MibioGen	IVW	0.012 (0.052)	1.01 [0.91-1.12]	78	5e-08	0.721	-0.11	NA	NA	0.825
MDD	Genus Blautia	MibioGen	WM	-0.026 (0.078)	0.97 [0.84-1.14]	78	5e-08	NA	NA	NA	NA	0.744
MDD	Genus Butyricicoccus	MibioGen	IVW	0.020 (0.054)	1.02 [0.92-1.13]	78	5e-08	0.48	-0.000774	NA	NA	0.709
MDD	Genus Butyricicoccus	MibioGen	WM	0.075 (0.073)	1.08 [0.93-1.24]	78	5e-08	NA	NA	NA	NA	0.305
MDD	Genus Butyricimonas	MibioGen	IVW	0.037 (0.071)	1.04 [0.90-1.19]	78	5e-08	0.237	0.099	NA	NA	0.607
MDD	Genus Butyricimonas	MibioGen	WM	-0.050 (0.097)	0.95 [0.79-1.15]	78	5e-08	NA	NA	NA	NA	0.606
MDD	Genus Butyrivibrio	MibioGen	IVW	-0.078 (0.119)	0.93 [0.73-1.17]	77	5e-08	0.684	-0.092	NA	NA	0.514
MDD	Genus Butyrivibrio	MibioGen	WM	-0.093 (0.175)	0.91 [0.65-1.28]	77	5e-08	NA	NA	NA	NA	0.594
MDD	Genus CandidatusSoleaferrea	MibioGen	IVW	-0.243 (0.089)	0.78 [0.66-0.93]	78	5e-08	0.765	-0.137	NA	NA	0.00669
MDD	Genus CandidatusSoleaferrea	MibioGen	WM	-0.269 (0.129)	0.76 [0.59-0.98]	78	5e-08	NA	NA	NA	NA	0.037
MDD	Genus Catenibacterium	MibioGen	IVW	0.236 (0.133)	1.27 [0.98-1.64]	65	5e-08	0.653	-0.085	NA	NA	0.077
MDD	Genus Catenibacterium	MibioGen	WM	0.266 (0.190)	1.30 [0.90-1.89]	65	5e-08	NA	NA	NA	NA	0.161
MDD	Genus ChristensenellaceaeR 7group	MibioGen	IVW	-0.076 (0.056)	0.93 [0.83-1.03]	78	5e-08	0.4	0.031	NA	NA	0.176
MDD	Genus ChristensenellaceaeR 7group	MibioGen	WM	-0.098 (0.081)	0.91 [0.77-1.06]	78	5e-08	NA	NA	NA	NA	0.228
MDD	Genus Clostridiumsensustricto1	MibioGen	IVW	-0.029 (0.060)	0.97 [0.86-1.09]	78	5e-08	0.379	0.04	NA	NA	0.628
MDD	Genus Clostridiumsensustricto1	MibioGen	WM	-0.084 (0.087)	0.92 [0.78-1.09]	78	5e-08	NA	NA	NA	NA	0.336
MDD	Genus Collinsella	MibioGen	IVW	-0.029 (0.064)	0.97 [0.86-1.10]	78	5e-08	0.137	0.151	NA	NA	0.649
MDD	Genus Collinsella	MibioGen	WM	-0.076 (0.093)	0.93 [0.77-1.11]	78	5e-08	NA	NA	NA	NA	0.414
MDD	Genus Coprobacter	MibioGen	IVW	0.040 (0.085)	1.04 [0.88-1.23]	78	5e-08	0.923	-0.282	NA	NA	0.638
MDD	Genus Coprobacter	MibioGen	WM	0.024 (0.119)	1.02 [0.81-1.29]	78	5e-08	NA	NA	NA	NA	0.84
MDD	Genus Coprococcus1	MibioGen	IVW	-0.082 (0.054)	0.92 [0.83-1.03]	78	5e-08	0.964	-0.369	NA	NA	0.133
MDD	Genus Coprococcus1	MibioGen	WM	-0.092 (0.077)	0.91 [0.79-1.06]	78	5e-08	NA	NA	NA	NA	0.23
MDD	Genus Coprococcus2	MibioGen	IVW	0.106 (0.071)	1.11 [0.97-1.28]	78	5e-08	0.135	0.152	NA	NA	0.138
MDD	Genus Coprococcus2	MibioGen	WM	0.044 (0.097)	1.04 [0.86-1.26]	78	5e-08	NA	NA	NA	NA	0.653
MDD	Genus Coprococcus3	MibioGen	IVW	0.023 (0.057)	1.02 [0.92-1.14]	78	5e-08	0.426	0.021	NA	NA	0.682
MDD	Genus Coprococcus3	MibioGen	WM	-0.020 (0.082)	0.98 [0.84-1.15]	78	5e-08	NA	NA	NA	NA	0.804
MDD	Genus DefluviitaleaceaeUCG011	MibioGen	IVW	-0.186 (0.088)	0.83 [0.70-0.99]	78	5e-08	0.049	0.219	NA	NA	0.034
MDD	Genus DefluviitaleaceaeUCG011	MibioGen	WM	-0.136 (0.118)	0.87 [0.69-1.10]	78	5e-08	NA	NA	NA	NA	0.247
MDD	Genus Desulfovibrio	MibioGen	IVW	0.017 (0.073)	1.02 [0.88-1.17]	78	5e-08	0.81	-0.166	NA	NA	0.817
MDD	Genus Desulfovibrio	MibioGen	WM	0.133 (0.100)	1.14 [0.94-1.39]	78	5e-08	NA	NA	NA	NA	0.184
MDD	Genus Dialister	MibioGen	IVW	-0.059 (0.064)	0.94 [0.83-1.07]	78	5e-08	0.879	-0.227	NA	NA	0.36
MDD	Genus Dialister	MibioGen	WM	-0.093 (0.093)	0.91 [0.76-1.09]	78	5e-08	NA	NA	NA	NA	0.313
MDD	Genus Dorea	MibioGen	IVW	-0.102 (0.053)	0.90 [0.81-1.00]	78	5e-08	0.704	-0.101	NA	NA	0.055
MDD	Genus Dorea	MibioGen	WM	-0.062 (0.078)	0.94 [0.81-1.10]	78	5e-08	NA	NA	NA	NA	0.427
MDD	Genus Eggerthella	MibioGen	IVW	0.230 (0.106)	1.26 [1.02-1.55]	78	5e-08	0.148	0.144	NA	NA	0.03
MDD	Genus Eggerthella	MibioGen	WM	0.229 (0.147)	1.26 [0.94-1.68]	78	5e-08	NA	NA	NA	NA	0.119
MDD	Genus Eisenbergiella	MibioGen	IVW	-0.083 (0.099)	0.92 [0.76-1.12]	78	5e-08	0.215	0.11	NA	NA	0.404
MDD	Genus Eisenbergiella	MibioGen	WM	-0.103 (0.135)	0.90 [0.69-1.18]	78	5e-08	NA	NA	NA	NA	0.447
MDD	Genus Enterorhabdus	MibioGen	IVW	-0.075 (0.081)	0.93 [0.79-1.09]	78	5e-08	0.911	-0.265	NA	NA	0.352
MDD	Genus Enterorhabdus	MibioGen	WM	-0.036 (0.114)	0.96 [0.77-1.21]	78	5e-08	NA	NA	NA	NA	0.754
MDD	Genus Erysipelatoclostridium	MibioGen	IVW	0.019 (0.081)	1.02 [0.87-1.19]	78	5e-08	0.041	0.229	NA	NA	0.812
MDD	Genus Erysipelatoclostridium	MibioGen	WM	-0.046 (0.105)	0.96 [0.78-1.17]	78	5e-08	NA	NA	NA	NA	0.662
MDD	Genus ErysipelotrichaceaeUCG003	MibioGen	IVW	-0.028 (0.058)	0.97 [0.87-1.09]	78	5e-08	0.908	-0.261	NA	NA	0.63
MDD	Genus ErysipelotrichaceaeUCG003	MibioGen	WM	-0.090 (0.082)	0.91 [0.78-1.07]	78	5e-08	NA	NA	NA	NA	0.271
MDD	Genus Escherichia Shigella	MibioGen	IVW	-0.029 (0.064)	0.97 [0.86-1.10]	78	5e-08	0.828	-0.18	NA	NA	0.653
MDD	Genus Escherichia Shigella	MibioGen	WM	0.018 (0.089)	1.02 [0.85-1.21]	78	5e-08	NA	NA	NA	NA	0.838
MDD	Genus Faecalibacterium	MibioGen	IVW	0.102 (0.052)	1.11 [1.00-1.23]	78	5e-08	0.902	-0.252	NA	NA	0.051
MDD	Genus Faecalibacterium	MibioGen	WM	0.102 (0.072)	1.11 [0.96-1.28]	78	5e-08	NA	NA	NA	NA	0.158
MDD	Genus FamilyXIIIAD3011group	MibioGen	IVW	-0.106 (0.059)	0.90 [0.80-1.01]	78	5e-08	0.94	-0.312	NA	NA	0.073
MDD	Genus FamilyXIIIAD3011group	MibioGen	WM	-0.116 (0.087)	0.89 [0.75-1.06]	78	5e-08	NA	NA	NA	NA	0.18
MDD	Genus FamilyXIIIUCG001	MibioGen	IVW	-0.038 (0.062)	0.96 [0.85-1.09]	78	5e-08	0.858	-0.206	NA	NA	0.537
MDD	Genus FamilyXIIIUCG001	MibioGen	WM	-0.050 (0.091)	0.95 [0.80-1.14]	78	5e-08	NA	NA	NA	NA	0.585
MDD	Genus Flavonifractor	MibioGen	IVW	0.176 (0.068)	1.19 [1.04-1.36]	78	5e-08	0.828	-0.18	NA	NA	0.00948
MDD	Genus Flavonifractor	MibioGen	WM	0.177 (0.098)	1.19 [0.99-1.45]	78	5e-08	NA	NA	NA	NA	0.071
MDD	Genus Fusicatenibacter	MibioGen	IVW	0.053 (0.053)	1.05 [0.95-1.17]	78	5e-08	0.878	-0.225	NA	NA	0.324
MDD	Genus Fusicatenibacter	MibioGen	WM	0.050 (0.076)	1.05 [0.90-1.22]	78	5e-08	NA	NA	NA	NA	0.515
MDD	Genus Gordonibacter	MibioGen	IVW	0.076 (0.125)	1.08 [0.84-1.38]	77	5e-08	0.129	0.156	NA	NA	0.545
MDD	Genus Gordonibacter	MibioGen	WM	0.197 (0.163)	1.22 [0.88-1.68]	77	5e-08	NA	NA	NA	NA	0.226
MDD	Genus Haemophilus	MibioGen	IVW	0.030 (0.078)	1.03 [0.89-1.20]	78	5e-08	0.257	0.091	NA	NA	0.697
MDD	Genus Haemophilus	MibioGen	WM	0.009 (0.107)	1.01 [0.82-1.24]	78	5e-08	NA	NA	NA	NA	0.932
MDD	Genus Holdemanella	MibioGen	IVW	-0.118 (0.085)	0.89 [0.75-1.05]	78	5e-08	0.202	0.116	NA	NA	0.167
MDD	Genus Holdemanella	MibioGen	WM	0.014 (0.121)	1.01 [0.80-1.28]	78	5e-08	NA	NA	NA	NA	0.91
MDD	Genus Holdemania	MibioGen	IVW	0.075 (0.079)	1.08 [0.92-1.26]	78	5e-08	0.155	0.14	NA	NA	0.345
MDD	Genus Holdemania	MibioGen	WM	0.106 (0.106)	1.11 [0.90-1.37]	78	5e-08	NA	NA	NA	NA	0.316
MDD	Genus Howardella	MibioGen	IVW	-0.055 (0.115)	0.95 [0.76-1.18]	77	5e-08	0.795	-0.157	NA	NA	0.631
MDD	Genus Howardella	MibioGen	WM	-0.102 (0.161)	0.90 [0.66-1.24]	77	5e-08	NA	NA	NA	NA	0.527
MDD	Genus Hungatella	MibioGen	IVW	0.092 (0.109)	1.10 [0.89-1.36]	77	5e-08	0.592	-0.048	NA	NA	0.398
MDD	Genus Hungatella	MibioGen	WM	0.181 (0.153)	1.20 [0.89-1.62]	77	5e-08	NA	NA	NA	NA	0.236
MDD	Genus Intestinibacter	MibioGen	IVW	-0.075 (0.063)	0.93 [0.82-1.05]	78	5e-08	0.684	-0.091	NA	NA	0.236
MDD	Genus Intestinibacter	MibioGen	WM	-0.070 (0.094)	0.93 [0.78-1.12]	78	5e-08	NA	NA	NA	NA	0.461
MDD	Genus Intestinimonas	MibioGen	IVW	0.132 (0.068)	1.14 [1.00-1.30]	78	5e-08	0.226	0.105	NA	NA	0.051
MDD	Genus Intestinimonas	MibioGen	WM	0.106 (0.093)	1.11 [0.93-1.33]	78	5e-08	NA	NA	NA	NA	0.254
MDD	Genus Lachnoclostridium	MibioGen	IVW	0.051 (0.056)	1.05 [0.94-1.18]	78	5e-08	0.175	0.13	NA	NA	0.366
MDD	Genus Lachnoclostridium	MibioGen	WM	0.003 (0.080)	1.00 [0.86-1.17]	78	5e-08	NA	NA	NA	NA	0.968
MDD	Genus Lachnospira	MibioGen	IVW	0.062 (0.055)	1.06 [0.96-1.18]	78	5e-08	0.795	-0.156	NA	NA	0.261
MDD	Genus Lachnospira	MibioGen	WM	0.064 (0.079)	1.07 [0.91-1.25]	78	5e-08	NA	NA	NA	NA	0.42
MDD	Genus LachnospiraceaeFCS020group	MibioGen	IVW	0.035 (0.060)	1.04 [0.92-1.16]	78	5e-08	0.714	-0.107	NA	NA	0.556
MDD	Genus LachnospiraceaeFCS020group	MibioGen	WM	0.036 (0.082)	1.04 [0.88-1.22]	78	5e-08	NA	NA	NA	NA	0.66
MDD	Genus LachnospiraceaeNC2004group	MibioGen	IVW	-0.015 (0.089)	0.99 [0.83-1.17]	78	5e-08	0.535	-0.023	NA	NA	0.866
MDD	Genus LachnospiraceaeNC2004group	MibioGen	WM	-0.005 (0.128)	1.00 [0.77-1.28]	78	5e-08	NA	NA	NA	NA	0.97
MDD	Genus LachnospiraceaeND3007group	MibioGen	IVW	-0.080 (0.057)	0.92 [0.83-1.03]	78	5e-08	0.823	-0.176	NA	NA	0.158
MDD	Genus LachnospiraceaeND3007group	MibioGen	WM	-0.051 (0.086)	0.95 [0.80-1.12]	78	5e-08	NA	NA	NA	NA	0.549
MDD	Genus LachnospiraceaeNK4A136group	MibioGen	IVW	-0.057 (0.054)	0.94 [0.85-1.05]	78	5e-08	0.977	-0.418	NA	NA	0.29
MDD	Genus LachnospiraceaeNK4A136group	MibioGen	WM	-0.040 (0.075)	0.96 [0.83-1.11]	78	5e-08	NA	NA	NA	NA	0.593
MDD	Genus LachnospiraceaeUCG001	MibioGen	IVW	0.053 (0.070)	1.05 [0.92-1.21]	78	5e-08	0.656	-0.077	NA	NA	0.446
MDD	Genus LachnospiraceaeUCG001	MibioGen	WM	0.073 (0.101)	1.08 [0.88-1.31]	78	5e-08	NA	NA	NA	NA	0.466
MDD	Genus LachnospiraceaeUCG004	MibioGen	IVW	0.064 (0.059)	1.07 [0.95-1.20]	78	5e-08	0.534	-0.023	NA	NA	0.274
MDD	Genus LachnospiraceaeUCG004	MibioGen	WM	0.004 (0.082)	1.00 [0.86-1.18]	78	5e-08	NA	NA	NA	NA	0.959
MDD	Genus LachnospiraceaeUCG008	MibioGen	IVW	0.069 (0.086)	1.07 [0.91-1.27]	78	5e-08	0.381	0.039	NA	NA	0.421
MDD	Genus LachnospiraceaeUCG008	MibioGen	WM	0.049 (0.123)	1.05 [0.83-1.34]	78	5e-08	NA	NA	NA	NA	0.689
MDD	Genus LachnospiraceaeUCG010	MibioGen	IVW	0.018 (0.061)	1.02 [0.90-1.15]	78	5e-08	0.604	-0.053	NA	NA	0.775
MDD	Genus LachnospiraceaeUCG010	MibioGen	WM	-0.033 (0.090)	0.97 [0.81-1.16]	78	5e-08	NA	NA	NA	NA	0.716
MDD	Genus Lactobacillus	MibioGen	IVW	-0.104 (0.088)	0.90 [0.76-1.07]	78	5e-08	0.314	0.066	NA	NA	0.234
MDD	Genus Lactobacillus	MibioGen	WM	-0.019 (0.128)	0.98 [0.76-1.26]	78	5e-08	NA	NA	NA	NA	0.883
MDD	Genus Lactococcus	MibioGen	IVW	0.120 (0.111)	1.13 [0.91-1.40]	77	5e-08	0.961	-0.365	NA	NA	0.28
MDD	Genus Lactococcus	MibioGen	WM	0.150 (0.152)	1.16 [0.86-1.57]	77	5e-08	NA	NA	NA	NA	0.325
MDD	Genus Marvinbryantia	MibioGen	IVW	-0.126 (0.064)	0.88 [0.78-1.00]	78	5e-08	0.848	-0.197	NA	NA	0.049
MDD	Genus Marvinbryantia	MibioGen	WM	-0.044 (0.091)	0.96 [0.80-1.14]	78	5e-08	NA	NA	NA	NA	0.63
MDD	Genus Methanobrevibacter	MibioGen	IVW	-0.114 (0.118)	0.89 [0.71-1.12]	77	5e-08	0.91	-0.265	NA	NA	0.333
MDD	Genus Methanobrevibacter	MibioGen	WM	-0.204 (0.170)	0.82 [0.58-1.14]	77	5e-08	NA	NA	NA	NA	0.23
MDD	Genus Odoribacter	MibioGen	IVW	0.016 (0.058)	1.02 [0.91-1.14]	78	5e-08	0.663	-0.081	NA	NA	0.778
MDD	Genus Odoribacter	MibioGen	WM	0.018 (0.080)	1.02 [0.87-1.19]	78	5e-08	NA	NA	NA	NA	0.819
MDD	Genus Olsenella	MibioGen	IVW	0.103 (0.114)	1.11 [0.89-1.39]	78	5e-08	0.867	-0.214	NA	NA	0.366
MDD	Genus Olsenella	MibioGen	WM	0.131 (0.161)	1.14 [0.83-1.56]	78	5e-08	NA	NA	NA	NA	0.419
MDD	Genus Oscillibacter	MibioGen	IVW	0.009 (0.076)	1.01 [0.87-1.17]	78	5e-08	0.371	0.043	NA	NA	0.903
MDD	Genus Oscillibacter	MibioGen	WM	0.124 (0.110)	1.13 [0.91-1.41]	78	5e-08	NA	NA	NA	NA	0.259
MDD	Genus Oscillospira	MibioGen	IVW	0.064 (0.070)	1.07 [0.93-1.22]	78	5e-08	0.612	-0.056	NA	NA	0.361
MDD	Genus Oscillospira	MibioGen	WM	0.047 (0.100)	1.05 [0.86-1.28]	78	5e-08	NA	NA	NA	NA	0.636
MDD	Genus Oxalobacter	MibioGen	IVW	0.130 (0.103)	1.14 [0.93-1.39]	78	5e-08	0.554	-0.031	NA	NA	0.206
MDD	Genus Oxalobacter	MibioGen	WM	0.036 (0.152)	1.04 [0.77-1.40]	78	5e-08	NA	NA	NA	NA	0.811
MDD	Genus Parabacteroides	MibioGen	IVW	0.016 (0.059)	1.02 [0.91-1.14]	78	5e-08	0.119	0.162	NA	NA	0.789
MDD	Genus Parabacteroides	MibioGen	WM	0.029 (0.078)	1.03 [0.88-1.20]	78	5e-08	NA	NA	NA	NA	0.714
MDD	Genus Paraprevotella	MibioGen	IVW	-0.019 (0.084)	0.98 [0.83-1.16]	78	5e-08	0.529	-0.02	NA	NA	0.819
MDD	Genus Paraprevotella	MibioGen	WM	0.001 (0.113)	1.00 [0.80-1.25]	78	5e-08	NA	NA	NA	NA	0.991
MDD	Genus Parasutterella	MibioGen	IVW	-0.001 (0.066)	1.00 [0.88-1.14]	78	5e-08	0.719	-0.11	NA	NA	0.987
MDD	Genus Parasutterella	MibioGen	WM	-0.017 (0.094)	0.98 [0.82-1.18]	78	5e-08	NA	NA	NA	NA	0.857
MDD	Genus Peptococcus	MibioGen	IVW	0.027 (0.093)	1.03 [0.86-1.23]	78	5e-08	0.639	-0.069	NA	NA	0.771
MDD	Genus Peptococcus	MibioGen	WM	-0.037 (0.136)	0.96 [0.74-1.26]	78	5e-08	NA	NA	NA	NA	0.783
MDD	Genus Phascolarctobacterium	MibioGen	IVW	0.117 (0.067)	1.12 [0.99-1.28]	78	5e-08	0.756	-0.131	NA	NA	0.079
MDD	Genus Phascolarctobacterium	MibioGen	WM	0.098 (0.100)	1.10 [0.91-1.34]	78	5e-08	NA	NA	NA	NA	0.325
MDD	Genus Prevotella7	MibioGen	IVW	0.081 (0.121)	1.08 [0.86-1.38]	77	5e-08	0.384	0.038	NA	NA	0.501
MDD	Genus Prevotella7	MibioGen	WM	0.188 (0.166)	1.21 [0.87-1.67]	77	5e-08	NA	NA	NA	NA	0.255
MDD	Genus Prevotella9	MibioGen	IVW	-0.142 (0.070)	0.87 [0.76-0.99]	78	5e-08	0.686	-0.092	NA	NA	0.042
MDD	Genus Prevotella9	MibioGen	WM	-0.180 (0.102)	0.84 [0.68-1.02]	78	5e-08	NA	NA	NA	NA	0.077
MDD	Genus RikenellaceaeRC9gutgroup	MibioGen	IVW	0.064 (0.122)	1.07 [0.84-1.36]	77	5e-08	0.79	-0.154	NA	NA	0.598
MDD	Genus RikenellaceaeRC9gutgroup	MibioGen	WM	0.090 (0.176)	1.09 [0.78-1.54]	77	5e-08	NA	NA	NA	NA	0.608
MDD	Genus Romboutsia	MibioGen	IVW	-0.073 (0.059)	0.93 [0.83-1.04]	78	5e-08	0.86	-0.207	NA	NA	0.218
MDD	Genus Romboutsia	MibioGen	WM	-0.138 (0.084)	0.87 [0.74-1.03]	78	5e-08	NA	NA	NA	NA	0.099
MDD	Genus Roseburia	MibioGen	IVW	0.068 (0.053)	1.07 [0.97-1.19]	78	5e-08	0.865	-0.212	NA	NA	0.197
MDD	Genus Roseburia	MibioGen	WM	0.054 (0.077)	1.06 [0.91-1.23]	78	5e-08	NA	NA	NA	NA	0.484
MDD	Genus Ruminiclostridium5	MibioGen	IVW	0.007 (0.060)	1.01 [0.90-1.13]	78	5e-08	0.065	0.203	NA	NA	0.901
MDD	Genus Ruminiclostridium5	MibioGen	WM	0.033 (0.081)	1.03 [0.88-1.21]	78	5e-08	NA	NA	NA	NA	0.683
MDD	Genus Ruminiclostridium6	MibioGen	IVW	0.003 (0.061)	1.00 [0.89-1.13]	78	5e-08	0.661	-0.08	NA	NA	0.964
MDD	Genus Ruminiclostridium6	MibioGen	WM	0.080 (0.089)	1.08 [0.91-1.29]	78	5e-08	NA	NA	NA	NA	0.372
MDD	Genus Ruminiclostridium9	MibioGen	IVW	0.071 (0.061)	1.07 [0.95-1.21]	78	5e-08	0.055	0.212	NA	NA	0.244
MDD	Genus Ruminiclostridium9	MibioGen	WM	0.029 (0.081)	1.03 [0.88-1.21]	78	5e-08	NA	NA	NA	NA	0.722
MDD	Genus RuminococcaceaeNK4A214group	MibioGen	IVW	0.035 (0.057)	1.04 [0.93-1.16]	78	5e-08	0.927	-0.289	NA	NA	0.533
MDD	Genus RuminococcaceaeNK4A214group	MibioGen	WM	0.039 (0.077)	1.04 [0.89-1.21]	78	5e-08	NA	NA	NA	NA	0.616
MDD	Genus RuminococcaceaeUCG002	MibioGen	IVW	-0.032 (0.054)	0.97 [0.87-1.08]	78	5e-08	0.905	-0.257	NA	NA	0.551
MDD	Genus RuminococcaceaeUCG002	MibioGen	WM	0.006 (0.073)	1.01 [0.87-1.16]	78	5e-08	NA	NA	NA	NA	0.932
MDD	Genus RuminococcaceaeUCG003	MibioGen	IVW	0.092 (0.064)	1.10 [0.97-1.24]	78	5e-08	0.106	0.17	NA	NA	0.153
MDD	Genus RuminococcaceaeUCG003	MibioGen	WM	0.012 (0.087)	1.01 [0.85-1.20]	78	5e-08	NA	NA	NA	NA	0.891
MDD	Genus RuminococcaceaeUCG004	MibioGen	IVW	-0.003 (0.072)	1.00 [0.86-1.15]	78	5e-08	0.452	0.011	NA	NA	0.962
MDD	Genus RuminococcaceaeUCG004	MibioGen	WM	0.050 (0.106)	1.05 [0.85-1.30]	78	5e-08	NA	NA	NA	NA	0.636
MDD	Genus RuminococcaceaeUCG005	MibioGen	IVW	-0.004 (0.055)	1.00 [0.89-1.11]	78	5e-08	0.939	-0.309	NA	NA	0.94
MDD	Genus RuminococcaceaeUCG005	MibioGen	WM	-0.060 (0.075)	0.94 [0.81-1.09]	78	5e-08	NA	NA	NA	NA	0.426
MDD	Genus RuminococcaceaeUCG009	MibioGen	IVW	0.030 (0.089)	1.03 [0.87-1.23]	78	5e-08	0.107	0.17	NA	NA	0.74
MDD	Genus RuminococcaceaeUCG009	MibioGen	WM	-0.014 (0.120)	0.99 [0.78-1.25]	78	5e-08	NA	NA	NA	NA	0.909
MDD	Genus RuminococcaceaeUCG010	MibioGen	IVW	0.054 (0.062)	1.06 [0.94-1.19]	78	5e-08	0.881	-0.229	NA	NA	0.381
MDD	Genus RuminococcaceaeUCG010	MibioGen	WM	-0.012 (0.088)	0.99 [0.83-1.17]	78	5e-08	NA	NA	NA	NA	0.892
MDD	Genus RuminococcaceaeUCG011	MibioGen	IVW	-0.167 (0.125)	0.85 [0.66-1.08]	77	5e-08	0.151	0.143	NA	NA	0.183
MDD	Genus RuminococcaceaeUCG011	MibioGen	WM	-0.024 (0.165)	0.98 [0.71-1.35]	77	5e-08	NA	NA	NA	NA	0.883
MDD	Genus RuminococcaceaeUCG013	MibioGen	IVW	0.039 (0.054)	1.04 [0.93-1.16]	78	5e-08	0.962	-0.364	NA	NA	0.472
MDD	Genus RuminococcaceaeUCG013	MibioGen	WM	0.036 (0.077)	1.04 [0.89-1.21]	78	5e-08	NA	NA	NA	NA	0.638
MDD	Genus RuminococcaceaeUCG014	MibioGen	IVW	-0.159 (0.059)	0.85 [0.76-0.96]	78	5e-08	0.49	-0.00461	NA	NA	0.00673
MDD	Genus RuminococcaceaeUCG014	MibioGen	WM	-0.172 (0.084)	0.84 [0.71-0.99]	78	5e-08	NA	NA	NA	NA	0.041
MDD	Genus Ruminococcus1	MibioGen	IVW	0.073 (0.055)	1.08 [0.97-1.20]	78	5e-08	0.902	-0.253	NA	NA	0.184
MDD	Genus Ruminococcus1	MibioGen	WM	0.071 (0.078)	1.07 [0.92-1.25]	78	5e-08	NA	NA	NA	NA	0.361
MDD	Genus Ruminococcus2	MibioGen	IVW	-0.056 (0.061)	0.95 [0.84-1.07]	78	5e-08	0.17	0.132	NA	NA	0.36
MDD	Genus Ruminococcus2	MibioGen	WM	-0.144 (0.083)	0.87 [0.74-1.02]	78	5e-08	NA	NA	NA	NA	0.082
MDD	Genus Sellimonas	MibioGen	IVW	0.095 (0.128)	1.10 [0.86-1.41]	77	5e-08	0.336	0.058	NA	NA	0.459
MDD	Genus Sellimonas	MibioGen	WM	0.123 (0.177)	1.13 [0.80-1.60]	77	5e-08	NA	NA	NA	NA	0.485
MDD	Genus Senegalimassilia	MibioGen	IVW	0.011 (0.085)	1.01 [0.86-1.20]	78	5e-08	0.406	0.029	NA	NA	0.895
MDD	Genus Senegalimassilia	MibioGen	WM	-0.027 (0.123)	0.97 [0.76-1.24]	78	5e-08	NA	NA	NA	NA	0.823
MDD	Genus Slackia	MibioGen	IVW	-0.012 (0.100)	0.99 [0.81-1.20]	78	5e-08	0.076	0.193	NA	NA	0.905
MDD	Genus Slackia	MibioGen	WM	-0.040 (0.135)	0.96 [0.74-1.25]	78	5e-08	NA	NA	NA	NA	0.767
MDD	Genus Streptococcus	MibioGen	IVW	-0.041 (0.055)	0.96 [0.86-1.07]	78	5e-08	0.692	-0.095	NA	NA	0.46
MDD	Genus Streptococcus	MibioGen	WM	0.026 (0.075)	1.03 [0.89-1.19]	78	5e-08	NA	NA	NA	NA	0.729
MDD	Genus Subdoligranulum	MibioGen	IVW	-0.023 (0.053)	0.98 [0.88-1.08]	78	5e-08	0.654	-0.076	NA	NA	0.658
MDD	Genus Subdoligranulum	MibioGen	WM	0.064 (0.077)	1.07 [0.92-1.24]	78	5e-08	NA	NA	NA	NA	0.407
MDD	Genus Sutterella	MibioGen	IVW	-0.054 (0.067)	0.95 [0.83-1.08]	78	5e-08	0.127	0.157	NA	NA	0.415
MDD	Genus Sutterella	MibioGen	WM	-0.076 (0.089)	0.93 [0.78-1.10]	78	5e-08	NA	NA	NA	NA	0.397
MDD	Genus Terrisporobacter	MibioGen	IVW	0.122 (0.088)	1.13 [0.95-1.34]	78	5e-08	0.382	0.039	NA	NA	0.166
MDD	Genus Terrisporobacter	MibioGen	WM	0.111 (0.120)	1.12 [0.88-1.42]	78	5e-08	NA	NA	NA	NA	0.355
MDD	Genus Turicibacter	MibioGen	IVW	0.038 (0.081)	1.04 [0.89-1.22]	78	5e-08	0.111	0.167	NA	NA	0.638
MDD	Genus Turicibacter	MibioGen	WM	-0.006 (0.106)	0.99 [0.81-1.22]	78	5e-08	NA	NA	NA	NA	0.952
MDD	Genus Tyzzerella3	MibioGen	IVW	-0.051 (0.096)	0.95 [0.79-1.15]	78	5e-08	0.559	-0.033	NA	NA	0.599
MDD	Genus Tyzzerella3	MibioGen	WM	-0.016 (0.137)	0.98 [0.75-1.29]	78	5e-08	NA	NA	NA	NA	0.907
MDD	Genus Veillonella	MibioGen	IVW	0.102 (0.076)	1.11 [0.95-1.29]	78	5e-08	0.309	0.069	NA	NA	0.177
MDD	Genus Veillonella	MibioGen	WM	0.000 (0.103)	1.00 [0.82-1.22]	78	5e-08	NA	NA	NA	NA	0.998
MDD	Genus Victivallis	MibioGen	IVW	-0.164 (0.126)	0.85 [0.66-1.09]	73	5e-08	0.707	-0.107	NA	NA	0.193
MDD	Genus Victivallis	MibioGen	WM	-0.192 (0.185)	0.83 [0.57-1.19]	73	5e-08	NA	NA	NA	NA	0.299
MDD	Order Actinomycetales	MibioGen	IVW	-0.031 (0.085)	0.97 [0.82-1.14]	78	5e-08	0.202	0.116	NA	NA	0.712
MDD	Order Actinomycetales	MibioGen	WM	-0.069 (0.119)	0.93 [0.74-1.18]	78	5e-08	NA	NA	NA	NA	0.561
MDD	Order Bacillales	MibioGen	IVW	0.178 (0.125)	1.19 [0.93-1.53]	76	5e-08	0.458	0.00846	NA	NA	0.155
MDD	Order Bacillales	MibioGen	WM	0.151 (0.185)	1.16 [0.81-1.67]	76	5e-08	NA	NA	NA	NA	0.416
MDD	Order Bacteroidales	MibioGen	IVW	0.060 (0.052)	1.06 [0.96-1.18]	78	5e-08	0.533	-0.022	NA	NA	0.249
MDD	Order Bacteroidales	MibioGen	WM	0.100 (0.075)	1.11 [0.95-1.28]	78	5e-08	NA	NA	NA	NA	0.183
MDD	Order Bifidobacteriales	MibioGen	IVW	-0.040 (0.058)	0.96 [0.86-1.08]	78	5e-08	0.843	-0.192	NA	NA	0.49
MDD	Order Bifidobacteriales	MibioGen	WM	-0.060 (0.081)	0.94 [0.80-1.10]	78	5e-08	NA	NA	NA	NA	0.46
MDD	Order Burkholderiales	MibioGen	IVW	0.047 (0.054)	1.05 [0.94-1.16]	78	5e-08	0.831	-0.183	NA	NA	0.383
MDD	Order Burkholderiales	MibioGen	WM	0.006 (0.079)	1.01 [0.86-1.18]	78	5e-08	NA	NA	NA	NA	0.942
MDD	Order Clostridiales	MibioGen	IVW	-0.034 (0.052)	0.97 [0.87-1.07]	78	5e-08	0.97	-0.389	NA	NA	0.513
MDD	Order Clostridiales	MibioGen	WM	-0.028 (0.071)	0.97 [0.85-1.12]	78	5e-08	NA	NA	NA	NA	0.695
MDD	Order Coriobacteriales	MibioGen	IVW	-0.047 (0.053)	0.95 [0.86-1.06]	78	5e-08	0.812	-0.168	NA	NA	0.378
MDD	Order Coriobacteriales	MibioGen	WM	-0.063 (0.074)	0.94 [0.81-1.09]	78	5e-08	NA	NA	NA	NA	0.396
MDD	Order Desulfovibrionales	MibioGen	IVW	-0.008 (0.057)	0.99 [0.89-1.11]	78	5e-08	0.722	-0.111	NA	NA	0.887
MDD	Order Desulfovibrionales	MibioGen	WM	-0.023 (0.078)	0.98 [0.84-1.14]	78	5e-08	NA	NA	NA	NA	0.768
MDD	Order Enterobacteriales	MibioGen	IVW	0.009 (0.061)	1.01 [0.90-1.14]	78	5e-08	0.812	-0.168	NA	NA	0.876
MDD	Order Enterobacteriales	MibioGen	WM	0.053 (0.085)	1.05 [0.89-1.25]	78	5e-08	NA	NA	NA	NA	0.532
MDD	Order Erysipelotrichales	MibioGen	IVW	-0.011 (0.060)	0.99 [0.88-1.11]	78	5e-08	0.026	0.252	NA	NA	0.851
MDD	Order Erysipelotrichales	MibioGen	WM	0.009 (0.079)	1.01 [0.86-1.18]	78	5e-08	NA	NA	NA	NA	0.911
MDD	Order Gastranaerophilales	MibioGen	IVW	-0.165 (0.091)	0.85 [0.71-1.01]	78	5e-08	0.772	-0.141	NA	NA	0.072
MDD	Order Gastranaerophilales	MibioGen	WM	-0.232 (0.130)	0.79 [0.61-1.02]	78	5e-08	NA	NA	NA	NA	0.074
MDD	Order Lactobacillales	MibioGen	IVW	-0.056 (0.054)	0.95 [0.85-1.05]	78	5e-08	0.647	-0.073	NA	NA	0.295
MDD	Order Lactobacillales	MibioGen	WM	0.040 (0.080)	1.04 [0.89-1.22]	78	5e-08	NA	NA	NA	NA	0.621
MDD	Order Methanobacteriales	MibioGen	IVW	-0.144 (0.116)	0.87 [0.69-1.09]	77	5e-08	0.963	-0.37	NA	NA	0.215
MDD	Order Methanobacteriales	MibioGen	WM	-0.128 (0.165)	0.88 [0.64-1.21]	77	5e-08	NA	NA	NA	NA	0.436
MDD	Order MollicutesRF9	MibioGen	IVW	-0.237 (0.069)	0.79 [0.69-0.90]	78	5e-08	0.847	-0.196	NA	NA	0.000601
MDD	Order MollicutesRF9	MibioGen	WM	-0.191 (0.098)	0.83 [0.68-1.00]	78	5e-08	NA	NA	NA	NA	0.052
MDD	Order NB1n	MibioGen	IVW	-0.123 (0.100)	0.88 [0.73-1.07]	78	5e-08	0.393	0.034	NA	NA	0.215
MDD	Order NB1n	MibioGen	WM	-0.021 (0.144)	0.98 [0.74-1.30]	78	5e-08	NA	NA	NA	NA	0.885
MDD	Order Pasteurellales	MibioGen	IVW	0.019 (0.076)	1.02 [0.88-1.18]	78	5e-08	0.269	0.085	NA	NA	0.807
MDD	Order Pasteurellales	MibioGen	WM	0.024 (0.105)	1.02 [0.83-1.26]	78	5e-08	NA	NA	NA	NA	0.817
MDD	Order Rhodospirillales	MibioGen	IVW	-0.082 (0.076)	0.92 [0.79-1.07]	78	5e-08	0.77	-0.14	NA	NA	0.279
MDD	Order Rhodospirillales	MibioGen	WM	-0.114 (0.111)	0.89 [0.72-1.11]	78	5e-08	NA	NA	NA	NA	0.303
MDD	Order Selenomonadales	MibioGen	IVW	-0.023 (0.052)	0.98 [0.88-1.08]	78	5e-08	0.989	-0.496	NA	NA	0.663
MDD	Order Selenomonadales	MibioGen	WM	-0.031 (0.075)	0.97 [0.84-1.12]	78	5e-08	NA	NA	NA	NA	0.683
MDD	Order Verrucomicrobiales	MibioGen	IVW	0.053 (0.070)	1.05 [0.92-1.21]	78	5e-08	0.13	0.155	NA	NA	0.453
MDD	Order Verrucomicrobiales	MibioGen	WM	0.039 (0.096)	1.04 [0.86-1.25]	78	5e-08	NA	NA	NA	NA	0.681
MDD	Order Victivallales	MibioGen	IVW	-0.035 (0.102)	0.97 [0.79-1.18]	78	5e-08	0.818	-0.173	NA	NA	0.732
MDD	Order Victivallales	MibioGen	WM	-0.034 (0.139)	0.97 [0.74-1.27]	78	5e-08	NA	NA	NA	NA	0.805
MDD	Phylum Actinobacteria	MibioGen	IVW	-0.031 (0.052)	0.97 [0.87-1.07]	78	5e-08	0.891	-0.239	NA	NA	0.551
MDD	Phylum Actinobacteria	MibioGen	WM	0.004 (0.074)	1.00 [0.87-1.16]	78	5e-08	NA	NA	NA	NA	0.961
MDD	Phylum Bacteroidetes	MibioGen	IVW	0.057 (0.052)	1.06 [0.96-1.17]	78	5e-08	0.468	0.00421	NA	NA	0.271
MDD	Phylum Bacteroidetes	MibioGen	WM	0.092 (0.076)	1.10 [0.95-1.27]	78	5e-08	NA	NA	NA	NA	0.224
MDD	Phylum Cyanobacteria	MibioGen	IVW	-0.167 (0.083)	0.85 [0.72-1.00]	78	5e-08	0.691	-0.095	NA	NA	0.044
MDD	Phylum Cyanobacteria	MibioGen	WM	-0.238 (0.119)	0.79 [0.62-1.00]	78	5e-08	NA	NA	NA	NA	0.047
MDD	Phylum Euryarchaeota	MibioGen	IVW	-0.154 (0.114)	0.86 [0.69-1.07]	77	5e-08	0.901	-0.253	NA	NA	0.176
MDD	Phylum Euryarchaeota	MibioGen	WM	-0.122 (0.159)	0.88 [0.65-1.21]	77	5e-08	NA	NA	NA	NA	0.443
MDD	Phylum Firmicutes	MibioGen	IVW	-0.071 (0.052)	0.93 [0.84-1.03]	78	5e-08	0.791	-0.154	NA	NA	0.17
MDD	Phylum Firmicutes	MibioGen	WM	-0.020 (0.074)	0.98 [0.85-1.13]	78	5e-08	NA	NA	NA	NA	0.783
MDD	Phylum Lentisphaerae	MibioGen	IVW	-0.027 (0.102)	0.97 [0.80-1.19]	78	5e-08	0.785	-0.15	NA	NA	0.789
MDD	Phylum Lentisphaerae	MibioGen	WM	-0.041 (0.147)	0.96 [0.72-1.28]	78	5e-08	NA	NA	NA	NA	0.78
MDD	Phylum Proteobacteria	MibioGen	IVW	0.028 (0.052)	1.03 [0.93-1.14]	78	5e-08	0.689	-0.093	NA	NA	0.595
MDD	Phylum Proteobacteria	MibioGen	WM	0.044 (0.076)	1.04 [0.90-1.21]	78	5e-08	NA	NA	NA	NA	0.564
MDD	Phylum Tenericutes	MibioGen	IVW	-0.205 (0.066)	0.81 [0.72-0.93]	78	5e-08	0.638	-0.069	NA	NA	0.00187
MDD	Phylum Tenericutes	MibioGen	WM	-0.177 (0.093)	0.84 [0.70-1.01]	78	5e-08	NA	NA	NA	NA	0.058
MDD	Phylum Verrucomicrobia	MibioGen	IVW	0.074 (0.068)	1.08 [0.94-1.23]	78	5e-08	0.135	0.152	NA	NA	0.277
MDD	Phylum Verrucomicrobia	MibioGen	WM	0.022 (0.092)	1.02 [0.85-1.23]	78	5e-08	NA	NA	NA	NA	0.811

## Sheet: S3
Supplementary Table 3. MRPRESSO analysis.
MDD: major depressive disorder; Sd: standard deviation; T-stat: T statistic.
Exposure	Outcome	P-value	MR Analysis	Causal Estimate	Sd	T-stat	Global Test_P
Class Actinobacteria	MDD	0.136334	Raw	-0.0266894	0.0163169	-1.63569	0.229
MDD	Phylum Cyanobacteria	0.0343583	Raw	-0.165613	0.0770272	-2.15005	0.593

## Sheet: S4
Supplementary Table 4. F statistic for instrumental variables.
MDD: major depressive disorder; SNP: single-nucleotide polymorphisms.
Exposure	Outcome	Source	SNP	effect_allele	other_allele	F
MDD	Genus Parabacteroides	Dutch	rs10789214	T	C	148
MDD	Genus Parabacteroides	Dutch	rs997934	T	C	149
MDD	Genus Parabacteroides	Dutch	rs33431	T	C	150
MDD	Genus Parabacteroides	Dutch	rs75581564	A	G	151
MDD	Genus Parabacteroides	Dutch	rs7585722	T	C	152
MDD	Genus Parabacteroides	Dutch	rs34937911	T	C	153
MDD	Genus Parabacteroides	Dutch	rs10852673	A	G	155
MDD	Genus Parabacteroides	Dutch	rs6783233	T	C	156
MDD	Genus Parabacteroides	Dutch	rs725616	T	C	156
MDD	Genus Parabacteroides	Dutch	rs12789028	A	G	158
MDD	Genus Parabacteroides	Dutch	rs1466887	T	C	158
MDD	Genus Parabacteroides	Dutch	rs10774600	T	C	159
MDD	Genus Parabacteroides	Dutch	rs1150697	C	G	159
MDD	Genus Parabacteroides	Dutch	rs7659414	A	C	159
MDD	Genus Parabacteroides	Dutch	rs10966790	A	C	160
MDD	Genus Parabacteroides	Dutch	rs113188507	A	G	160
MDD	Genus Parabacteroides	Dutch	rs1752164	T	C	160
MDD	Genus Parabacteroides	Dutch	rs57344483	A	G	160
MDD	Genus Parabacteroides	Dutch	rs4741790	A	G	161
MDD	Genus Parabacteroides	Dutch	rs60157091	T	C	161
MDD	Genus Parabacteroides	Dutch	rs7685686	A	G	161
MDD	Genus Parabacteroides	Dutch	rs2029865	A	T	162
MDD	Genus Parabacteroides	Dutch	rs45510091	A	G	162
MDD	Genus Parabacteroides	Dutch	rs78337797	T	G	162
MDD	Genus Parabacteroides	Dutch	rs2509805	T	C	170
MDD	Genus Parabacteroides	Dutch	rs34488670	T	C	171
MDD	Genus Parabacteroides	Dutch	rs2247523	C	G	172
MDD	Genus Parabacteroides	Dutch	rs6072350	T	C	174
MDD	Genus Parabacteroides	Dutch	rs1226412	T	C	175
MDD	Genus Parabacteroides	Dutch	rs9545360	A	C	176
MDD	Genus Parabacteroides	Dutch	rs7837935	T	G	178
MDD	Genus Parabacteroides	Dutch	rs1448938	A	G	180
MDD	Genus Parabacteroides	Dutch	rs1409379	T	C	181
MDD	Genus Parabacteroides	Dutch	rs9682646	T	C	181
MDD	Genus Parabacteroides	Dutch	rs35553410	T	C	182
MDD	Genus Parabacteroides	Dutch	rs11130820	T	C	183
MDD	Genus Parabacteroides	Dutch	rs3823624	T	C	186
MDD	Genus Parabacteroides	Dutch	rs7515828	T	C	187
MDD	Genus Parabacteroides	Dutch	rs9592461	A	G	188
MDD	Genus Parabacteroides	Dutch	rs1152578	T	C	189
MDD	Genus Parabacteroides	Dutch	rs3213572	A	G	190
MDD	Genus Parabacteroides	Dutch	rs263583	A	G	192
MDD	Genus Parabacteroides	Dutch	rs62188629	A	G	194
MDD	Genus Parabacteroides	Dutch	rs12052908	A	T	195
MDD	Genus Parabacteroides	Dutch	rs4772087	T	C	195
MDD	Genus Parabacteroides	Dutch	rs56314503	T	G	196
MDD	Genus Parabacteroides	Dutch	rs9360160	T	C	197
MDD	Genus Parabacteroides	Dutch	rs11579246	A	G	198
MDD	Genus Parabacteroides	Dutch	rs1933802	C	G	199
MDD	Genus Parabacteroides	Dutch	rs7241572	A	G	203
MDD	Genus Parabacteroides	Dutch	rs10061069	C	G	210
MDD	Genus Parabacteroides	Dutch	rs3793577	A	G	211
MDD	Genus Parabacteroides	Dutch	rs2876520	C	G	213
MDD	Genus Parabacteroides	Dutch	rs198457	T	C	214
MDD	Genus Parabacteroides	Dutch	rs8037355	T	C	217
MDD	Genus Parabacteroides	Dutch	rs56327309	C	G	218
MDD	Genus Parabacteroides	Dutch	rs1890946	T	C	222
MDD	Genus Parabacteroides	Dutch	rs10817969	T	G	223
MDD	Genus Parabacteroides	Dutch	rs2193255	A	C	223
MDD	Genus Parabacteroides	Dutch	rs58104186	A	G	226
MDD	Genus Parabacteroides	Dutch	rs5995992	T	C	233
MDD	Genus Parabacteroides	Dutch	rs958538	T	C	234
MDD	Genus Parabacteroides	Dutch	rs1568452	T	C	235
MDD	Genus Parabacteroides	Dutch	rs1002656	T	C	239
MDD	Genus Parabacteroides	Dutch	rs7200826	T	C	241
MDD	Genus Parabacteroides	Dutch	rs7030813	T	C	242
MDD	Genus Parabacteroides	Dutch	rs301799	T	C	248
MDD	Genus Parabacteroides	Dutch	rs56887639	A	G	248
MDD	Genus Parabacteroides	Dutch	rs61902811	A	G	248
MDD	Genus Parabacteroides	Dutch	rs12967855	A	G	251
MDD	Genus Parabacteroides	Dutch	rs1045430	T	G	258
MDD	Genus Parabacteroides	Dutch	rs10913112	T	C	264
MDD	Genus Parabacteroides	Dutch	rs61990288	A	G	273
MDD	Genus Parabacteroides	Dutch	rs1095626	T	C	274
MDD	Genus Parabacteroides	Dutch	rs17641524	T	C	274
MDD	Genus Parabacteroides	Dutch	rs10149470	A	G	288
MDD	Genus Parabacteroides	Dutch	rs2043539	A	G	293
MDD	Genus Parabacteroides	Dutch	rs3099439	T	C	307
MDD	Genus Parabacteroides	Dutch	rs7932640	T	C	315
MDD	Genus Parabacteroides	Dutch	rs12967143	C	G	331
MDD	Genus Parabacteroides	Dutch	rs30266	A	G	339
MDD	Genus Parabacteroides	Dutch	rs1021363	A	G	340
MDD	Genus Parabacteroides	Dutch	rs11135349	A	C	350
MDD	Genus Parabacteroides	Dutch	rs1343605	A	C	374
MDD	Genus Parabacteroides	Dutch	rs200949	A	G	409
MDD	Genus Parabacteroides	Dutch	rs2568958	A	G	532
Class Actinobacteria	MDD	Dutch	rs62347983	G	C	20.43
Class Actinobacteria	MDD	Dutch	rs35344390	T	C	22.41
Class Actinobacteria	MDD	Dutch	rs795981	T	C	23.5
Class Actinobacteria	MDD	Dutch	rs6044857	G	A	23.58
Class Actinobacteria	MDD	Dutch	rs74452406	T	C	23.66
Class Actinobacteria	MDD	Dutch	rs318801	A	G	24.16
Class Actinobacteria	MDD	Dutch	rs2197344	C	G	26.09
Class Actinobacteria	MDD	Dutch	rs926010	A	C	30.24
Class Actinobacteria	MDD	Dutch	rs61939486	C	T	30.94
Class Actinobacteria	MDD	Dutch	rs72974159	T	C	31.38
Family Lachnospiraceae	MDD	Dutch	rs61025394	A	G	20.09
Family Lachnospiraceae	MDD	Dutch	rs2903645	C	T	20.16
Family Lachnospiraceae	MDD	Dutch	rs166135	A	G	20.57
Family Lachnospiraceae	MDD	Dutch	rs11625794	G	A	21.11
Family Lachnospiraceae	MDD	Dutch	rs1892388	T	A	21.27
Family Lachnospiraceae	MDD	Dutch	rs11892661	G	T	21.49
Family Lachnospiraceae	MDD	Dutch	rs116656500	C	T	21.76
Family Lachnospiraceae	MDD	Dutch	rs12619063	A	G	21.93
Family Lachnospiraceae	MDD	Dutch	rs9882102	A	G	21.94
Family Lachnospiraceae	MDD	Dutch	rs6558174	G	A	22.41
Family Lachnospiraceae	MDD	Dutch	rs7078960	G	A	25.17
Family Lachnospiraceae	MDD	Dutch	rs11210592	G	A	26.83
Genus Bilophila	MDD	Dutch	rs13009600	A	G	21.95
Genus Bilophila	MDD	Dutch	rs1780628	T	A	24.28
Genus Bilophila	MDD	Dutch	rs2990682	G	C	24.56
Genus Bilophila	MDD	Dutch	rs77848425	T	C	24.64
Genus Bilophila	MDD	Dutch	rs6958516	C	G	26.92
Genus Bilophila	MDD	Dutch	rs2579005	G	T	26.99
Genus Oxalobacter	MDD	Dutch	rs4889373	G	A	53.58
Genus Oxalobacter	MDD	Dutch	rs12725104	G	A	54.54
Genus Oxalobacter	MDD	Dutch	rs10865362	T	C	55.08
Genus Oxalobacter	MDD	Dutch	rs11068499	A	G	55.08
Genus Oxalobacter	MDD	Dutch	rs28740947	G	A	55.98
Genus Oxalobacter	MDD	Dutch	rs35921003	C	A	57.29
Genus Oxalobacter	MDD	Dutch	rs73918563	C	T	62.3
Genus Oxalobacter	MDD	Dutch	rs17562516	A	T	63.03
Genus Oxalobacter	MDD	Dutch	rs3745098	T	G	63.61
Genus Oxalobacter	MDD	Dutch	rs1861231	A	G	70.87
Phylum Actinobacteria	MDD	Dutch	rs62347983	G	C	20.43
Phylum Actinobacteria	MDD	Dutch	rs35344390	T	C	22.41
Phylum Actinobacteria	MDD	Dutch	rs795981	T	C	23.5
Phylum Actinobacteria	MDD	Dutch	rs6044857	G	A	23.58
Phylum Actinobacteria	MDD	Dutch	rs74452406	T	C	23.66
Phylum Actinobacteria	MDD	Dutch	rs318801	A	G	24.16
Phylum Actinobacteria	MDD	Dutch	rs2197344	C	G	26.1
Phylum Actinobacteria	MDD	Dutch	rs926010	A	C	30.24
Phylum Actinobacteria	MDD	Dutch	rs61939486	C	T	30.94
Phylum Actinobacteria	MDD	Dutch	rs72974159	T	C	31.37
Species Alistipes onderdonkii	MDD	Dutch	rs8011841	T	C	20.67
Species Alistipes onderdonkii	MDD	Dutch	rs7660775	C	A	21.04
Species Alistipes onderdonkii	MDD	Dutch	rs11104946	G	T	21.29
Species Alistipes onderdonkii	MDD	Dutch	rs488197	T	C	21.66
Species Alistipes onderdonkii	MDD	Dutch	rs117024060	A	G	23.94
Species Alistipes onderdonkii	MDD	Dutch	rs7804962	C	T	26.8
Species Alistipes onderdonkii	MDD	Dutch	rs11041738	T	C	26.84
Species Alistipes senegalensis	MDD	Dutch	rs852540	A	G	23.82
Species Alistipes senegalensis	MDD	Dutch	rs4935713	T	C	24.55
Species Alistipes senegalensis	MDD	Dutch	rs9573198	C	G	24.74
Species Alistipes senegalensis	MDD	Dutch	rs592284	T	G	25.26
Species Alistipes senegalensis	MDD	Dutch	rs73083250	A	G	25.52
Species Alistipes senegalensis	MDD	Dutch	rs72643019	A	G	26.29
Species Alistipes senegalensis	MDD	Dutch	rs13393033	T	C	26.81
Species Alistipes senegalensis	MDD	Dutch	rs56168514	G	A	27.52
Species Alistipes senegalensis	MDD	Dutch	rs13381162	T	G	27.56
Species Alistipes senegalensis	MDD	Dutch	rs7944200	T	C	27.68
Species Alistipes senegalensis	MDD	Dutch	rs7155195	C	T	31.64
Species Bifidobacterium adolescentis	MDD	Dutch	rs10063054	G	C	24.22
Species Bifidobacterium adolescentis	MDD	Dutch	rs6455422	G	A	24.95
Species Bifidobacterium adolescentis	MDD	Dutch	rs4143866	G	A	25.04
Species Bifidobacterium adolescentis	MDD	Dutch	rs4850073	C	A	25.94
Species Bifidobacterium adolescentis	MDD	Dutch	rs11986537	T	C	25.96
Species Bifidobacterium adolescentis	MDD	Dutch	rs4256405	C	T	26.33
Species Bifidobacterium adolescentis	MDD	Dutch	rs144770262	A	G	26.72
Species Bifidobacterium adolescentis	MDD	Dutch	rs4110696	G	A	27.64
Species Bifidobacterium adolescentis	MDD	Dutch	rs74394156	T	C	27.72
Species Bifidobacterium adolescentis	MDD	Dutch	rs4646215	G	A	31.08
Species Bifidobacterium adolescentis	MDD	Dutch	rs72974159	T	C	32.64
Species Bifidobacterium adolescentis	MDD	Dutch	rs4351047	G	A	34.09
Species Desulfovibrio piger	MDD	Dutch	rs196229	A	C	57.73
Species Desulfovibrio piger	MDD	Dutch	rs61818112	A	G	59.85
Species Desulfovibrio piger	MDD	Dutch	rs10030640	T	G	60.48
Species Desulfovibrio piger	MDD	Dutch	rs77902968	A	G	63.61
Species Desulfovibrio piger	MDD	Dutch	rs4854535	C	T	70.07
Species Dialister invisus	MDD	Dutch	rs72748807	C	T	53.83
Species Dialister invisus	MDD	Dutch	rs2499076	A	G	55.16
Species Dialister invisus	MDD	Dutch	rs512089	C	A	55.96
Species Dialister invisus	MDD	Dutch	rs55976608	T	C	57.53
Species Dialister invisus	MDD	Dutch	rs2967172	A	G	66.25
Species Lactobacillus delbrueckii	MDD	Dutch	rs11113894	A	G	117
Species Lactobacillus delbrueckii	MDD	Dutch	rs35870858	C	G	126
Species Lactobacillus delbrueckii	MDD	Dutch	rs4333664	T	C	126
Species Lactobacillus delbrueckii	MDD	Dutch	rs1458987	T	C	128
Species Lactobacillus delbrueckii	MDD	Dutch	rs28635178	A	G	131
Species Lactobacillus delbrueckii	MDD	Dutch	rs1118894	A	G	136
Species Lactobacillus delbrueckii	MDD	Dutch	rs4450413	G	C	136
Species Lactobacillus delbrueckii	MDD	Dutch	rs60200511	G	A	137
Species Lactobacillus delbrueckii	MDD	Dutch	rs11734017	T	C	141
Species Lactobacillus delbrueckii	MDD	Dutch	rs4433502	A	G	143
Species Lactobacillus delbrueckii	MDD	Dutch	rs2332915	C	G	150
Species Lactobacillus delbrueckii	MDD	Dutch	rs299199	A	G	150
Species Lactobacillus delbrueckii	MDD	Dutch	rs12488234	G	T	152
Species Lactobacillus delbrueckii	MDD	Dutch	rs735027	G	A	155
Species Lactobacillus delbrueckii	MDD	Dutch	rs6517636	G	A	158
Species Pseudoflavonifractor capillosus	MDD	Dutch	rs7790846	G	A	45.91
Species Pseudoflavonifractor capillosus	MDD	Dutch	rs74412941	C	A	46.45
Species Pseudoflavonifractor capillosus	MDD	Dutch	rs7990301	T	C	47.12
Species Pseudoflavonifractor capillosus	MDD	Dutch	rs6761789	G	T	48.36
Species Pseudoflavonifractor capillosus	MDD	Dutch	rs1182140	G	A	48.56
Species Pseudoflavonifractor capillosus	MDD	Dutch	rs11074766	T	C	48.59
Species Pseudoflavonifractor capillosus	MDD	Dutch	rs6444826	G	A	49.33
Species Pseudoflavonifractor capillosus	MDD	Dutch	rs4424244	C	T	52.46
Species Pseudoflavonifractor capillosus	MDD	Dutch	rs10236678	A	G	52.99
Species Pseudoflavonifractor capillosus	MDD	Dutch	rs4352232	G	C	55.26
Species Pseudoflavonifractor capillosus	MDD	Dutch	rs75202637	G	A	64.66
Species Ruminococcus torques	MDD	Dutch	rs2229594	T	C	36.51
Species Ruminococcus torques	MDD	Dutch	rs13109150	T	C	36.58
Species Ruminococcus torques	MDD	Dutch	rs61213519	T	A	37.5
Species Ruminococcus torques	MDD	Dutch	rs11161562	G	C	38.68
Species Ruminococcus torques	MDD	Dutch	rs775133	G	C	39.36
Species Ruminococcus torques	MDD	Dutch	rs4457100	G	A	42.7
Species Ruminococcus torques	MDD	Dutch	rs10832975	G	C	47.9
Species Ruminococcus torques	MDD	Dutch	rs17696544	G	A	49.41
MDD	Species Bacteroides massiliensis	Dutch	rs10789214	T	C	148
MDD	Species Bacteroides massiliensis	Dutch	rs997934	T	C	149
MDD	Species Bacteroides massiliensis	Dutch	rs33431	T	C	150
MDD	Species Bacteroides massiliensis	Dutch	rs75581564	A	G	151
MDD	Species Bacteroides massiliensis	Dutch	rs7585722	T	C	152
MDD	Species Bacteroides massiliensis	Dutch	rs34937911	T	C	153
MDD	Species Bacteroides massiliensis	Dutch	rs10852673	A	G	155
MDD	Species Bacteroides massiliensis	Dutch	rs6783233	T	C	156
MDD	Species Bacteroides massiliensis	Dutch	rs725616	T	C	156
MDD	Species Bacteroides massiliensis	Dutch	rs12789028	A	G	158
MDD	Species Bacteroides massiliensis	Dutch	rs1466887	T	C	158
MDD	Species Bacteroides massiliensis	Dutch	rs1150697	C	G	159
MDD	Species Bacteroides massiliensis	Dutch	rs7659414	A	C	159
MDD	Species Bacteroides massiliensis	Dutch	rs10966790	A	C	160
MDD	Species Bacteroides massiliensis	Dutch	rs113188507	A	G	160
MDD	Species Bacteroides massiliensis	Dutch	rs1752164	T	C	160
MDD	Species Bacteroides massiliensis	Dutch	rs57344483	A	G	160
MDD	Species Bacteroides massiliensis	Dutch	rs4741790	A	G	161
MDD	Species Bacteroides massiliensis	Dutch	rs60157091	T	C	161
MDD	Species Bacteroides massiliensis	Dutch	rs7685686	A	G	161
MDD	Species Bacteroides massiliensis	Dutch	rs2029865	A	T	162
MDD	Species Bacteroides massiliensis	Dutch	rs45510091	A	G	162
MDD	Species Bacteroides massiliensis	Dutch	rs78337797	T	G	162
MDD	Species Bacteroides massiliensis	Dutch	rs2509805	T	C	170
MDD	Species Bacteroides massiliensis	Dutch	rs34488670	T	C	171
MDD	Species Bacteroides massiliensis	Dutch	rs2247523	C	G	172
MDD	Species Bacteroides massiliensis	Dutch	rs6072350	T	C	174
MDD	Species Bacteroides massiliensis	Dutch	rs1226412	T	C	175
MDD	Species Bacteroides massiliensis	Dutch	rs9545360	A	C	176
MDD	Species Bacteroides massiliensis	Dutch	rs7837935	T	G	178
MDD	Species Bacteroides massiliensis	Dutch	rs1448938	A	G	180
MDD	Species Bacteroides massiliensis	Dutch	rs1409379	T	C	181
MDD	Species Bacteroides massiliensis	Dutch	rs9682646	T	C	181
MDD	Species Bacteroides massiliensis	Dutch	rs35553410	T	C	182
MDD	Species Bacteroides massiliensis	Dutch	rs11130820	T	C	183
MDD	Species Bacteroides massiliensis	Dutch	rs3823624	T	C	186
MDD	Species Bacteroides massiliensis	Dutch	rs7515828	T	C	187
MDD	Species Bacteroides massiliensis	Dutch	rs9592461	A	G	188
MDD	Species Bacteroides massiliensis	Dutch	rs1152578	T	C	189
MDD	Species Bacteroides massiliensis	Dutch	rs263583	A	G	192
MDD	Species Bacteroides massiliensis	Dutch	rs62188629	A	G	194
MDD	Species Bacteroides massiliensis	Dutch	rs12052908	A	T	195
MDD	Species Bacteroides massiliensis	Dutch	rs4772087	T	C	195
MDD	Species Bacteroides massiliensis	Dutch	rs56314503	T	G	196
MDD	Species Bacteroides massiliensis	Dutch	rs9360160	T	C	197
MDD	Species Bacteroides massiliensis	Dutch	rs11579246	A	G	198
MDD	Species Bacteroides massiliensis	Dutch	rs1933802	C	G	199
MDD	Species Bacteroides massiliensis	Dutch	rs7241572	A	G	203
MDD	Species Bacteroides massiliensis	Dutch	rs10061069	C	G	210
MDD	Species Bacteroides massiliensis	Dutch	rs3793577	A	G	211
MDD	Species Bacteroides massiliensis	Dutch	rs2876520	C	G	213
MDD	Species Bacteroides massiliensis	Dutch	rs198457	T	C	214
MDD	Species Bacteroides massiliensis	Dutch	rs8037355	T	C	217
MDD	Species Bacteroides massiliensis	Dutch	rs56327309	C	G	218
MDD	Species Bacteroides massiliensis	Dutch	rs1890946	T	C	222
MDD	Species Bacteroides massiliensis	Dutch	rs10817969	T	G	223
MDD	Species Bacteroides massiliensis	Dutch	rs2193255	A	C	223
MDD	Species Bacteroides massiliensis	Dutch	rs58104186	A	G	226
MDD	Species Bacteroides massiliensis	Dutch	rs5995992	T	C	233
MDD	Species Bacteroides massiliensis	Dutch	rs958538	T	C	234
MDD	Species Bacteroides massiliensis	Dutch	rs1568452	T	C	235
MDD	Species Bacteroides massiliensis	Dutch	rs1002656	T	C	239
MDD	Species Bacteroides massiliensis	Dutch	rs7200826	T	C	241
MDD	Species Bacteroides massiliensis	Dutch	rs7030813	T	C	242
MDD	Species Bacteroides massiliensis	Dutch	rs301799	T	C	248
MDD	Species Bacteroides massiliensis	Dutch	rs56887639	A	G	248
MDD	Species Bacteroides massiliensis	Dutch	rs61902811	A	G	248
MDD	Species Bacteroides massiliensis	Dutch	rs12967855	A	G	251
MDD	Species Bacteroides massiliensis	Dutch	rs1045430	T	G	258
MDD	Species Bacteroides massiliensis	Dutch	rs10913112	T	C	264
MDD	Species Bacteroides massiliensis	Dutch	rs61990288	A	G	273
MDD	Species Bacteroides massiliensis	Dutch	rs17641524	T	C	274
MDD	Species Bacteroides massiliensis	Dutch	rs10149470	A	G	288
MDD	Species Bacteroides massiliensis	Dutch	rs2043539	A	G	293
MDD	Species Bacteroides massiliensis	Dutch	rs3099439	T	C	307
MDD	Species Bacteroides massiliensis	Dutch	rs7932640	T	C	315
MDD	Species Bacteroides massiliensis	Dutch	rs12967143	C	G	331
MDD	Species Bacteroides massiliensis	Dutch	rs30266	A	G	339
MDD	Species Bacteroides massiliensis	Dutch	rs1021363	A	G	340
MDD	Species Bacteroides massiliensis	Dutch	rs11135349	A	C	350
MDD	Species Bacteroides massiliensis	Dutch	rs1343605	A	C	374
MDD	Species Bacteroides massiliensis	Dutch	rs200949	A	G	409
MDD	Species Bacteroides massiliensis	Dutch	rs2568958	A	G	532
MDD	Species Bifidobacterium catenulatum	Dutch	rs10789214	T	C	148
MDD	Species Bifidobacterium catenulatum	Dutch	rs997934	T	C	149
MDD	Species Bifidobacterium catenulatum	Dutch	rs33431	T	C	150
MDD	Species Bifidobacterium catenulatum	Dutch	rs75581564	A	G	151
MDD	Species Bifidobacterium catenulatum	Dutch	rs7585722	T	C	152
MDD	Species Bifidobacterium catenulatum	Dutch	rs34937911	T	C	153
MDD	Species Bifidobacterium catenulatum	Dutch	rs10852673	A	G	155
MDD	Species Bifidobacterium catenulatum	Dutch	rs6783233	T	C	156
MDD	Species Bifidobacterium catenulatum	Dutch	rs725616	T	C	156
MDD	Species Bifidobacterium catenulatum	Dutch	rs12789028	A	G	158
MDD	Species Bifidobacterium catenulatum	Dutch	rs1466887	T	C	158
MDD	Species Bifidobacterium catenulatum	Dutch	rs10774600	T	C	159
MDD	Species Bifidobacterium catenulatum	Dutch	rs1150697	C	G	159
MDD	Species Bifidobacterium catenulatum	Dutch	rs7659414	A	C	159
MDD	Species Bifidobacterium catenulatum	Dutch	rs10966790	A	C	160
MDD	Species Bifidobacterium catenulatum	Dutch	rs113188507	A	G	160
MDD	Species Bifidobacterium catenulatum	Dutch	rs1752164	T	C	160
MDD	Species Bifidobacterium catenulatum	Dutch	rs57344483	A	G	160
MDD	Species Bifidobacterium catenulatum	Dutch	rs4741790	A	G	161
MDD	Species Bifidobacterium catenulatum	Dutch	rs60157091	T	C	161
MDD	Species Bifidobacterium catenulatum	Dutch	rs7685686	A	G	161
MDD	Species Bifidobacterium catenulatum	Dutch	rs2029865	A	T	162
MDD	Species Bifidobacterium catenulatum	Dutch	rs45510091	A	G	162
MDD	Species Bifidobacterium catenulatum	Dutch	rs78337797	T	G	162
MDD	Species Bifidobacterium catenulatum	Dutch	rs2509805	T	C	170
MDD	Species Bifidobacterium catenulatum	Dutch	rs34488670	T	C	171
MDD	Species Bifidobacterium catenulatum	Dutch	rs2247523	C	G	172
MDD	Species Bifidobacterium catenulatum	Dutch	rs6072350	T	C	174
MDD	Species Bifidobacterium catenulatum	Dutch	rs1226412	T	C	175
MDD	Species Bifidobacterium catenulatum	Dutch	rs9545360	A	C	176
MDD	Species Bifidobacterium catenulatum	Dutch	rs7837935	T	G	178
MDD	Species Bifidobacterium catenulatum	Dutch	rs1448938	A	G	180
MDD	Species Bifidobacterium catenulatum	Dutch	rs1409379	T	C	181
MDD	Species Bifidobacterium catenulatum	Dutch	rs9682646	T	C	181
MDD	Species Bifidobacterium catenulatum	Dutch	rs35553410	T	C	182
MDD	Species Bifidobacterium catenulatum	Dutch	rs11130820	T	C	183
MDD	Species Bifidobacterium catenulatum	Dutch	rs3823624	T	C	186
MDD	Species Bifidobacterium catenulatum	Dutch	rs7515828	T	C	187
MDD	Species Bifidobacterium catenulatum	Dutch	rs9592461	A	G	188
MDD	Species Bifidobacterium catenulatum	Dutch	rs1152578	T	C	189
MDD	Species Bifidobacterium catenulatum	Dutch	rs3213572	A	G	190
MDD	Species Bifidobacterium catenulatum	Dutch	rs263583	A	G	192
MDD	Species Bifidobacterium catenulatum	Dutch	rs62188629	A	G	194
MDD	Species Bifidobacterium catenulatum	Dutch	rs12052908	A	T	195
MDD	Species Bifidobacterium catenulatum	Dutch	rs4772087	T	C	195
MDD	Species Bifidobacterium catenulatum	Dutch	rs56314503	T	G	196
MDD	Species Bifidobacterium catenulatum	Dutch	rs9360160	T	C	197
MDD	Species Bifidobacterium catenulatum	Dutch	rs11579246	A	G	198
MDD	Species Bifidobacterium catenulatum	Dutch	rs1933802	C	G	199
MDD	Species Bifidobacterium catenulatum	Dutch	rs7241572	A	G	203
MDD	Species Bifidobacterium catenulatum	Dutch	rs10061069	C	G	210
MDD	Species Bifidobacterium catenulatum	Dutch	rs3793577	A	G	211
MDD	Species Bifidobacterium catenulatum	Dutch	rs2876520	C	G	213
MDD	Species Bifidobacterium catenulatum	Dutch	rs198457	T	C	214
MDD	Species Bifidobacterium catenulatum	Dutch	rs8037355	T	C	217
MDD	Species Bifidobacterium catenulatum	Dutch	rs56327309	C	G	218
MDD	Species Bifidobacterium catenulatum	Dutch	rs1890946	T	C	222
MDD	Species Bifidobacterium catenulatum	Dutch	rs10817969	T	G	223
MDD	Species Bifidobacterium catenulatum	Dutch	rs2193255	A	C	223
MDD	Species Bifidobacterium catenulatum	Dutch	rs58104186	A	G	226
MDD	Species Bifidobacterium catenulatum	Dutch	rs5995992	T	C	233
MDD	Species Bifidobacterium catenulatum	Dutch	rs958538	T	C	234
MDD	Species Bifidobacterium catenulatum	Dutch	rs1568452	T	C	235
MDD	Species Bifidobacterium catenulatum	Dutch	rs1002656	T	C	239
MDD	Species Bifidobacterium catenulatum	Dutch	rs7200826	T	C	241
MDD	Species Bifidobacterium catenulatum	Dutch	rs7030813	T	C	242
MDD	Species Bifidobacterium catenulatum	Dutch	rs301799	T	C	248
MDD	Species Bifidobacterium catenulatum	Dutch	rs56887639	A	G	248
MDD	Species Bifidobacterium catenulatum	Dutch	rs61902811	A	G	248
MDD	Species Bifidobacterium catenulatum	Dutch	rs12967855	A	G	251
MDD	Species Bifidobacterium catenulatum	Dutch	rs1045430	T	G	258
MDD	Species Bifidobacterium catenulatum	Dutch	rs10913112	T	C	264
MDD	Species Bifidobacterium catenulatum	Dutch	rs61990288	A	G	273
MDD	Species Bifidobacterium catenulatum	Dutch	rs1095626	T	C	274
MDD	Species Bifidobacterium catenulatum	Dutch	rs17641524	T	C	274
MDD	Species Bifidobacterium catenulatum	Dutch	rs10149470	A	G	288
MDD	Species Bifidobacterium catenulatum	Dutch	rs2043539	A	G	293
MDD	Species Bifidobacterium catenulatum	Dutch	rs3099439	T	C	307
MDD	Species Bifidobacterium catenulatum	Dutch	rs7932640	T	C	315
MDD	Species Bifidobacterium catenulatum	Dutch	rs12967143	C	G	331
MDD	Species Bifidobacterium catenulatum	Dutch	rs30266	A	G	339
MDD	Species Bifidobacterium catenulatum	Dutch	rs1021363	A	G	340
MDD	Species Bifidobacterium catenulatum	Dutch	rs11135349	A	C	350
MDD	Species Bifidobacterium catenulatum	Dutch	rs1343605	A	C	374
MDD	Species Bifidobacterium catenulatum	Dutch	rs200949	A	G	409
MDD	Species Bifidobacterium catenulatum	Dutch	rs2568958	A	G	532
MDD	Species Eubacterium eligens	Dutch	rs10789214	T	C	148
MDD	Species Eubacterium eligens	Dutch	rs997934	T	C	149
MDD	Species Eubacterium eligens	Dutch	rs33431	T	C	150
MDD	Species Eubacterium eligens	Dutch	rs75581564	A	G	151
MDD	Species Eubacterium eligens	Dutch	rs7585722	T	C	152
MDD	Species Eubacterium eligens	Dutch	rs34937911	T	C	153
MDD	Species Eubacterium eligens	Dutch	rs10852673	A	G	155
MDD	Species Eubacterium eligens	Dutch	rs6783233	T	C	156
MDD	Species Eubacterium eligens	Dutch	rs725616	T	C	156
MDD	Species Eubacterium eligens	Dutch	rs12789028	A	G	158
MDD	Species Eubacterium eligens	Dutch	rs1466887	T	C	158
MDD	Species Eubacterium eligens	Dutch	rs10774600	T	C	159
MDD	Species Eubacterium eligens	Dutch	rs1150697	C	G	159
MDD	Species Eubacterium eligens	Dutch	rs7659414	A	C	159
MDD	Species Eubacterium eligens	Dutch	rs10966790	A	C	160
MDD	Species Eubacterium eligens	Dutch	rs113188507	A	G	160
MDD	Species Eubacterium eligens	Dutch	rs1752164	T	C	160
MDD	Species Eubacterium eligens	Dutch	rs57344483	A	G	160
MDD	Species Eubacterium eligens	Dutch	rs4741790	A	G	161
MDD	Species Eubacterium eligens	Dutch	rs60157091	T	C	161
MDD	Species Eubacterium eligens	Dutch	rs7685686	A	G	161
MDD	Species Eubacterium eligens	Dutch	rs2029865	A	T	162
MDD	Species Eubacterium eligens	Dutch	rs45510091	A	G	162
MDD	Species Eubacterium eligens	Dutch	rs78337797	T	G	162
MDD	Species Eubacterium eligens	Dutch	rs2509805	T	C	170
MDD	Species Eubacterium eligens	Dutch	rs34488670	T	C	171
MDD	Species Eubacterium eligens	Dutch	rs2247523	C	G	172
MDD	Species Eubacterium eligens	Dutch	rs6072350	T	C	174
MDD	Species Eubacterium eligens	Dutch	rs1226412	T	C	175
MDD	Species Eubacterium eligens	Dutch	rs9545360	A	C	176
MDD	Species Eubacterium eligens	Dutch	rs7837935	T	G	178
MDD	Species Eubacterium eligens	Dutch	rs1448938	A	G	180
MDD	Species Eubacterium eligens	Dutch	rs1409379	T	C	181
MDD	Species Eubacterium eligens	Dutch	rs9682646	T	C	181
MDD	Species Eubacterium eligens	Dutch	rs35553410	T	C	182
MDD	Species Eubacterium eligens	Dutch	rs11130820	T	C	183
MDD	Species Eubacterium eligens	Dutch	rs3823624	T	C	186
MDD	Species Eubacterium eligens	Dutch	rs7515828	T	C	187
MDD	Species Eubacterium eligens	Dutch	rs9592461	A	G	188
MDD	Species Eubacterium eligens	Dutch	rs1152578	T	C	189
MDD	Species Eubacterium eligens	Dutch	rs3213572	A	G	190
MDD	Species Eubacterium eligens	Dutch	rs263583	A	G	192
MDD	Species Eubacterium eligens	Dutch	rs62188629	A	G	194
MDD	Species Eubacterium eligens	Dutch	rs12052908	A	T	195
MDD	Species Eubacterium eligens	Dutch	rs4772087	T	C	195
MDD	Species Eubacterium eligens	Dutch	rs56314503	T	G	196
MDD	Species Eubacterium eligens	Dutch	rs9360160	T	C	197
MDD	Species Eubacterium eligens	Dutch	rs11579246	A	G	198
MDD	Species Eubacterium eligens	Dutch	rs1933802	C	G	199
MDD	Species Eubacterium eligens	Dutch	rs7241572	A	G	203
MDD	Species Eubacterium eligens	Dutch	rs10061069	C	G	210
MDD	Species Eubacterium eligens	Dutch	rs3793577	A	G	211
MDD	Species Eubacterium eligens	Dutch	rs2876520	C	G	213
MDD	Species Eubacterium eligens	Dutch	rs198457	T	C	214
MDD	Species Eubacterium eligens	Dutch	rs8037355	T	C	217
MDD	Species Eubacterium eligens	Dutch	rs56327309	C	G	218
MDD	Species Eubacterium eligens	Dutch	rs1890946	T	C	222
MDD	Species Eubacterium eligens	Dutch	rs10817969	T	G	223
MDD	Species Eubacterium eligens	Dutch	rs2193255	A	C	223
MDD	Species Eubacterium eligens	Dutch	rs58104186	A	G	226
MDD	Species Eubacterium eligens	Dutch	rs5995992	T	C	233
MDD	Species Eubacterium eligens	Dutch	rs958538	T	C	234
MDD	Species Eubacterium eligens	Dutch	rs1568452	T	C	235
MDD	Species Eubacterium eligens	Dutch	rs1002656	T	C	239
MDD	Species Eubacterium eligens	Dutch	rs7200826	T	C	241
MDD	Species Eubacterium eligens	Dutch	rs7030813	T	C	242
MDD	Species Eubacterium eligens	Dutch	rs301799	T	C	248
MDD	Species Eubacterium eligens	Dutch	rs56887639	A	G	248
MDD	Species Eubacterium eligens	Dutch	rs61902811	A	G	248
MDD	Species Eubacterium eligens	Dutch	rs12967855	A	G	251
MDD	Species Eubacterium eligens	Dutch	rs1045430	T	G	258
MDD	Species Eubacterium eligens	Dutch	rs10913112	T	C	264
MDD	Species Eubacterium eligens	Dutch	rs61990288	A	G	273
MDD	Species Eubacterium eligens	Dutch	rs1095626	T	C	274
MDD	Species Eubacterium eligens	Dutch	rs17641524	T	C	274
MDD	Species Eubacterium eligens	Dutch	rs10149470	A	G	288
MDD	Species Eubacterium eligens	Dutch	rs2043539	A	G	293
MDD	Species Eubacterium eligens	Dutch	rs3099439	T	C	307
MDD	Species Eubacterium eligens	Dutch	rs7932640	T	C	315
MDD	Species Eubacterium eligens	Dutch	rs12967143	C	G	331
MDD	Species Eubacterium eligens	Dutch	rs30266	A	G	339
MDD	Species Eubacterium eligens	Dutch	rs1021363	A	G	340
MDD	Species Eubacterium eligens	Dutch	rs11135349	A	C	350
MDD	Species Eubacterium eligens	Dutch	rs1343605	A	C	374
MDD	Species Eubacterium eligens	Dutch	rs200949	A	G	409
MDD	Species Eubacterium eligens	Dutch	rs2568958	A	G	532
MDD	Species Parabacteroides distasonis	Dutch	rs10789214	T	C	148
MDD	Species Parabacteroides distasonis	Dutch	rs997934	T	C	149
MDD	Species Parabacteroides distasonis	Dutch	rs33431	T	C	150
MDD	Species Parabacteroides distasonis	Dutch	rs75581564	A	G	151
MDD	Species Parabacteroides distasonis	Dutch	rs7585722	T	C	152
MDD	Species Parabacteroides distasonis	Dutch	rs34937911	T	C	153
MDD	Species Parabacteroides distasonis	Dutch	rs10852673	A	G	155
MDD	Species Parabacteroides distasonis	Dutch	rs6783233	T	C	156
MDD	Species Parabacteroides distasonis	Dutch	rs725616	T	C	156
MDD	Species Parabacteroides distasonis	Dutch	rs12789028	A	G	158
MDD	Species Parabacteroides distasonis	Dutch	rs1466887	T	C	158
MDD	Species Parabacteroides distasonis	Dutch	rs10774600	T	C	159
MDD	Species Parabacteroides distasonis	Dutch	rs1150697	C	G	159
MDD	Species Parabacteroides distasonis	Dutch	rs7659414	A	C	159
MDD	Species Parabacteroides distasonis	Dutch	rs10966790	A	C	160
MDD	Species Parabacteroides distasonis	Dutch	rs113188507	A	G	160
MDD	Species Parabacteroides distasonis	Dutch	rs1752164	T	C	160
MDD	Species Parabacteroides distasonis	Dutch	rs57344483	A	G	160
MDD	Species Parabacteroides distasonis	Dutch	rs4741790	A	G	161
MDD	Species Parabacteroides distasonis	Dutch	rs60157091	T	C	161
MDD	Species Parabacteroides distasonis	Dutch	rs7685686	A	G	161
MDD	Species Parabacteroides distasonis	Dutch	rs2029865	A	T	162
MDD	Species Parabacteroides distasonis	Dutch	rs45510091	A	G	162
MDD	Species Parabacteroides distasonis	Dutch	rs78337797	T	G	162
MDD	Species Parabacteroides distasonis	Dutch	rs2509805	T	C	170
MDD	Species Parabacteroides distasonis	Dutch	rs34488670	T	C	171
MDD	Species Parabacteroides distasonis	Dutch	rs2247523	C	G	172
MDD	Species Parabacteroides distasonis	Dutch	rs6072350	T	C	174
MDD	Species Parabacteroides distasonis	Dutch	rs1226412	T	C	175
MDD	Species Parabacteroides distasonis	Dutch	rs9545360	A	C	176
MDD	Species Parabacteroides distasonis	Dutch	rs7837935	T	G	178
MDD	Species Parabacteroides distasonis	Dutch	rs1448938	A	G	180
MDD	Species Parabacteroides distasonis	Dutch	rs1409379	T	C	181
MDD	Species Parabacteroides distasonis	Dutch	rs9682646	T	C	181
MDD	Species Parabacteroides distasonis	Dutch	rs35553410	T	C	182
MDD	Species Parabacteroides distasonis	Dutch	rs11130820	T	C	183
MDD	Species Parabacteroides distasonis	Dutch	rs3823624	T	C	186
MDD	Species Parabacteroides distasonis	Dutch	rs7515828	T	C	187
MDD	Species Parabacteroides distasonis	Dutch	rs9592461	A	G	188
MDD	Species Parabacteroides distasonis	Dutch	rs1152578	T	C	189
MDD	Species Parabacteroides distasonis	Dutch	rs3213572	A	G	190
MDD	Species Parabacteroides distasonis	Dutch	rs263583	A	G	192
MDD	Species Parabacteroides distasonis	Dutch	rs62188629	A	G	194
MDD	Species Parabacteroides distasonis	Dutch	rs12052908	A	T	195
MDD	Species Parabacteroides distasonis	Dutch	rs4772087	T	C	195
MDD	Species Parabacteroides distasonis	Dutch	rs56314503	T	G	196
MDD	Species Parabacteroides distasonis	Dutch	rs9360160	T	C	197
MDD	Species Parabacteroides distasonis	Dutch	rs11579246	A	G	198
MDD	Species Parabacteroides distasonis	Dutch	rs1933802	C	G	199
MDD	Species Parabacteroides distasonis	Dutch	rs7241572	A	G	203
MDD	Species Parabacteroides distasonis	Dutch	rs10061069	C	G	210
MDD	Species Parabacteroides distasonis	Dutch	rs3793577	A	G	211
MDD	Species Parabacteroides distasonis	Dutch	rs2876520	C	G	213
MDD	Species Parabacteroides distasonis	Dutch	rs198457	T	C	214
MDD	Species Parabacteroides distasonis	Dutch	rs8037355	T	C	217
MDD	Species Parabacteroides distasonis	Dutch	rs56327309	C	G	218
MDD	Species Parabacteroides distasonis	Dutch	rs1890946	T	C	222
MDD	Species Parabacteroides distasonis	Dutch	rs10817969	T	G	223
MDD	Species Parabacteroides distasonis	Dutch	rs2193255	A	C	223
MDD	Species Parabacteroides distasonis	Dutch	rs58104186	A	G	226
MDD	Species Parabacteroides distasonis	Dutch	rs5995992	T	C	233
MDD	Species Parabacteroides distasonis	Dutch	rs958538	T	C	234
MDD	Species Parabacteroides distasonis	Dutch	rs1568452	T	C	235
MDD	Species Parabacteroides distasonis	Dutch	rs1002656	T	C	239
MDD	Species Parabacteroides distasonis	Dutch	rs7200826	T	C	241
MDD	Species Parabacteroides distasonis	Dutch	rs7030813	T	C	242
MDD	Species Parabacteroides distasonis	Dutch	rs301799	T	C	248
MDD	Species Parabacteroides distasonis	Dutch	rs56887639	A	G	248
MDD	Species Parabacteroides distasonis	Dutch	rs61902811	A	G	248
MDD	Species Parabacteroides distasonis	Dutch	rs12967855	A	G	251
MDD	Species Parabacteroides distasonis	Dutch	rs1045430	T	G	258
MDD	Species Parabacteroides distasonis	Dutch	rs10913112	T	C	264
MDD	Species Parabacteroides distasonis	Dutch	rs61990288	A	G	273
MDD	Species Parabacteroides distasonis	Dutch	rs1095626	T	C	274
MDD	Species Parabacteroides distasonis	Dutch	rs17641524	T	C	274
MDD	Species Parabacteroides distasonis	Dutch	rs10149470	A	G	288
MDD	Species Parabacteroides distasonis	Dutch	rs2043539	A	G	293
MDD	Species Parabacteroides distasonis	Dutch	rs3099439	T	C	307
MDD	Species Parabacteroides distasonis	Dutch	rs7932640	T	C	315
MDD	Species Parabacteroides distasonis	Dutch	rs12967143	C	G	331
MDD	Species Parabacteroides distasonis	Dutch	rs30266	A	G	339
MDD	Species Parabacteroides distasonis	Dutch	rs1021363	A	G	340
MDD	Species Parabacteroides distasonis	Dutch	rs11135349	A	C	350
MDD	Species Parabacteroides distasonis	Dutch	rs1343605	A	C	374
MDD	Species Parabacteroides distasonis	Dutch	rs200949	A	G	409
MDD	Species Parabacteroides distasonis	Dutch	rs2568958	A	G	532
MDD	Species Roseburia hominis	Dutch	rs10789214	T	C	148
MDD	Species Roseburia hominis	Dutch	rs997934	T	C	149
MDD	Species Roseburia hominis	Dutch	rs33431	T	C	150
MDD	Species Roseburia hominis	Dutch	rs75581564	A	G	151
MDD	Species Roseburia hominis	Dutch	rs7585722	T	C	152
MDD	Species Roseburia hominis	Dutch	rs34937911	T	C	153
MDD	Species Roseburia hominis	Dutch	rs10852673	A	G	155
MDD	Species Roseburia hominis	Dutch	rs6783233	T	C	156
MDD	Species Roseburia hominis	Dutch	rs725616	T	C	156
MDD	Species Roseburia hominis	Dutch	rs12789028	A	G	158
MDD	Species Roseburia hominis	Dutch	rs1466887	T	C	158
MDD	Species Roseburia hominis	Dutch	rs10774600	T	C	159
MDD	Species Roseburia hominis	Dutch	rs1150697	C	G	159
MDD	Species Roseburia hominis	Dutch	rs7659414	A	C	159
MDD	Species Roseburia hominis	Dutch	rs10966790	A	C	160
MDD	Species Roseburia hominis	Dutch	rs113188507	A	G	160
MDD	Species Roseburia hominis	Dutch	rs1752164	T	C	160
MDD	Species Roseburia hominis	Dutch	rs57344483	A	G	160
MDD	Species Roseburia hominis	Dutch	rs4741790	A	G	161
MDD	Species Roseburia hominis	Dutch	rs60157091	T	C	161
MDD	Species Roseburia hominis	Dutch	rs7685686	A	G	161
MDD	Species Roseburia hominis	Dutch	rs2029865	A	T	162
MDD	Species Roseburia hominis	Dutch	rs45510091	A	G	162
MDD	Species Roseburia hominis	Dutch	rs78337797	T	G	162
MDD	Species Roseburia hominis	Dutch	rs2509805	T	C	170
MDD	Species Roseburia hominis	Dutch	rs34488670	T	C	171
MDD	Species Roseburia hominis	Dutch	rs2247523	C	G	172
MDD	Species Roseburia hominis	Dutch	rs6072350	T	C	174
MDD	Species Roseburia hominis	Dutch	rs1226412	T	C	175
MDD	Species Roseburia hominis	Dutch	rs9545360	A	C	176
MDD	Species Roseburia hominis	Dutch	rs7837935	T	G	178
MDD	Species Roseburia hominis	Dutch	rs1448938	A	G	180
MDD	Species Roseburia hominis	Dutch	rs1409379	T	C	181
MDD	Species Roseburia hominis	Dutch	rs9682646	T	C	181
MDD	Species Roseburia hominis	Dutch	rs35553410	T	C	182
MDD	Species Roseburia hominis	Dutch	rs11130820	T	C	183
MDD	Species Roseburia hominis	Dutch	rs3823624	T	C	186
MDD	Species Roseburia hominis	Dutch	rs7515828	T	C	187
MDD	Species Roseburia hominis	Dutch	rs9592461	A	G	188
MDD	Species Roseburia hominis	Dutch	rs1152578	T	C	189
MDD	Species Roseburia hominis	Dutch	rs3213572	A	G	190
MDD	Species Roseburia hominis	Dutch	rs263583	A	G	192
MDD	Species Roseburia hominis	Dutch	rs62188629	A	G	194
MDD	Species Roseburia hominis	Dutch	rs12052908	A	T	195
MDD	Species Roseburia hominis	Dutch	rs4772087	T	C	195
MDD	Species Roseburia hominis	Dutch	rs56314503	T	G	196
MDD	Species Roseburia hominis	Dutch	rs9360160	T	C	197
MDD	Species Roseburia hominis	Dutch	rs11579246	A	G	198
MDD	Species Roseburia hominis	Dutch	rs1933802	C	G	199
MDD	Species Roseburia hominis	Dutch	rs7241572	A	G	203
MDD	Species Roseburia hominis	Dutch	rs10061069	C	G	210
MDD	Species Roseburia hominis	Dutch	rs3793577	A	G	211
MDD	Species Roseburia hominis	Dutch	rs2876520	C	G	213
MDD	Species Roseburia hominis	Dutch	rs198457	T	C	214
MDD	Species Roseburia hominis	Dutch	rs8037355	T	C	217
MDD	Species Roseburia hominis	Dutch	rs56327309	C	G	218
MDD	Species Roseburia hominis	Dutch	rs1890946	T	C	222
MDD	Species Roseburia hominis	Dutch	rs10817969	T	G	223
MDD	Species Roseburia hominis	Dutch	rs2193255	A	C	223
MDD	Species Roseburia hominis	Dutch	rs58104186	A	G	226
MDD	Species Roseburia hominis	Dutch	rs5995992	T	C	233
MDD	Species Roseburia hominis	Dutch	rs958538	T	C	234
MDD	Species Roseburia hominis	Dutch	rs1568452	T	C	235
MDD	Species Roseburia hominis	Dutch	rs1002656	T	C	239
MDD	Species Roseburia hominis	Dutch	rs7200826	T	C	241
MDD	Species Roseburia hominis	Dutch	rs7030813	T	C	242
MDD	Species Roseburia hominis	Dutch	rs301799	T	C	248
MDD	Species Roseburia hominis	Dutch	rs56887639	A	G	248
MDD	Species Roseburia hominis	Dutch	rs61902811	A	G	248
MDD	Species Roseburia hominis	Dutch	rs12967855	A	G	251
MDD	Species Roseburia hominis	Dutch	rs1045430	T	G	258
MDD	Species Roseburia hominis	Dutch	rs10913112	T	C	264
MDD	Species Roseburia hominis	Dutch	rs61990288	A	G	273
MDD	Species Roseburia hominis	Dutch	rs1095626	T	C	274
MDD	Species Roseburia hominis	Dutch	rs17641524	T	C	274
MDD	Species Roseburia hominis	Dutch	rs10149470	A	G	288
MDD	Species Roseburia hominis	Dutch	rs2043539	A	G	293
MDD	Species Roseburia hominis	Dutch	rs3099439	T	C	307
MDD	Species Roseburia hominis	Dutch	rs7932640	T	C	315
MDD	Species Roseburia hominis	Dutch	rs12967143	C	G	331
MDD	Species Roseburia hominis	Dutch	rs30266	A	G	339
MDD	Species Roseburia hominis	Dutch	rs1021363	A	G	340
MDD	Species Roseburia hominis	Dutch	rs11135349	A	C	350
MDD	Species Roseburia hominis	Dutch	rs1343605	A	C	374
MDD	Species Roseburia hominis	Dutch	rs200949	A	G	409
MDD	Species Roseburia hominis	Dutch	rs2568958	A	G	532
MDD	Class Mollicutes	MibioGen	rs10789214	T	C	148
MDD	Class Mollicutes	MibioGen	rs997934	T	C	149
MDD	Class Mollicutes	MibioGen	rs33431	T	C	150
MDD	Class Mollicutes	MibioGen	rs75581564	A	G	151
MDD	Class Mollicutes	MibioGen	rs7585722	T	C	152
MDD	Class Mollicutes	MibioGen	rs34937911	T	C	153
MDD	Class Mollicutes	MibioGen	rs10852673	A	G	155
MDD	Class Mollicutes	MibioGen	rs6783233	T	C	156
MDD	Class Mollicutes	MibioGen	rs725616	T	C	156
MDD	Class Mollicutes	MibioGen	rs12789028	A	G	158
MDD	Class Mollicutes	MibioGen	rs1466887	T	C	158
MDD	Class Mollicutes	MibioGen	rs10774600	T	C	159
MDD	Class Mollicutes	MibioGen	rs1150697	C	G	159
MDD	Class Mollicutes	MibioGen	rs7659414	A	C	159
MDD	Class Mollicutes	MibioGen	rs10966790	A	C	160
MDD	Class Mollicutes	MibioGen	rs113188507	A	G	160
MDD	Class Mollicutes	MibioGen	rs1752164	T	C	160
MDD	Class Mollicutes	MibioGen	rs57344483	A	G	160
MDD	Class Mollicutes	MibioGen	rs4741790	A	G	161
MDD	Class Mollicutes	MibioGen	rs60157091	T	C	161
MDD	Class Mollicutes	MibioGen	rs7685686	A	G	161
MDD	Class Mollicutes	MibioGen	rs7926849	T	C	161
MDD	Class Mollicutes	MibioGen	rs2029865	A	T	162
MDD	Class Mollicutes	MibioGen	rs45510091	A	G	162
MDD	Class Mollicutes	MibioGen	rs78337797	T	G	162
MDD	Class Mollicutes	MibioGen	rs2509805	T	C	170
MDD	Class Mollicutes	MibioGen	rs34488670	T	C	171
MDD	Class Mollicutes	MibioGen	rs2247523	C	G	172
MDD	Class Mollicutes	MibioGen	rs6072350	T	C	174
MDD	Class Mollicutes	MibioGen	rs1226412	T	C	175
MDD	Class Mollicutes	MibioGen	rs9545360	A	C	176
MDD	Class Mollicutes	MibioGen	rs7837935	T	G	178
MDD	Class Mollicutes	MibioGen	rs1448938	A	G	180
MDD	Class Mollicutes	MibioGen	rs1409379	T	C	181
MDD	Class Mollicutes	MibioGen	rs9682646	T	C	181
MDD	Class Mollicutes	MibioGen	rs35553410	T	C	182
MDD	Class Mollicutes	MibioGen	rs11130820	T	C	183
MDD	Class Mollicutes	MibioGen	rs3823624	T	C	186
MDD	Class Mollicutes	MibioGen	rs7515828	T	C	187
MDD	Class Mollicutes	MibioGen	rs9592461	A	G	188
MDD	Class Mollicutes	MibioGen	rs1152578	T	C	189
MDD	Class Mollicutes	MibioGen	rs3213572	A	G	190
MDD	Class Mollicutes	MibioGen	rs263583	A	G	192
MDD	Class Mollicutes	MibioGen	rs62188629	A	G	194
MDD	Class Mollicutes	MibioGen	rs12052908	A	T	195
MDD	Class Mollicutes	MibioGen	rs4772087	T	C	195
MDD	Class Mollicutes	MibioGen	rs56314503	T	G	196
MDD	Class Mollicutes	MibioGen	rs9360160	T	C	197
MDD	Class Mollicutes	MibioGen	rs11579246	A	G	198
MDD	Class Mollicutes	MibioGen	rs1933802	C	G	199
MDD	Class Mollicutes	MibioGen	rs7241572	A	G	203
MDD	Class Mollicutes	MibioGen	rs10061069	C	G	210
MDD	Class Mollicutes	MibioGen	rs3793577	A	G	211
MDD	Class Mollicutes	MibioGen	rs2876520	C	G	213
MDD	Class Mollicutes	MibioGen	rs198457	T	C	214
MDD	Class Mollicutes	MibioGen	rs8037355	T	C	217
MDD	Class Mollicutes	MibioGen	rs56327309	C	G	218
MDD	Class Mollicutes	MibioGen	rs1890946	T	C	222
MDD	Class Mollicutes	MibioGen	rs10817969	T	G	223
MDD	Class Mollicutes	MibioGen	rs2193255	A	C	223
MDD	Class Mollicutes	MibioGen	rs58104186	A	G	226
MDD	Class Mollicutes	MibioGen	rs5995992	T	C	233
MDD	Class Mollicutes	MibioGen	rs958538	T	C	234
MDD	Class Mollicutes	MibioGen	rs1568452	T	C	235
MDD	Class Mollicutes	MibioGen	rs1002656	T	C	239
MDD	Class Mollicutes	MibioGen	rs7200826	T	C	241
MDD	Class Mollicutes	MibioGen	rs7030813	T	C	242
MDD	Class Mollicutes	MibioGen	rs301799	T	C	248
MDD	Class Mollicutes	MibioGen	rs56887639	A	G	248
MDD	Class Mollicutes	MibioGen	rs61902811	A	G	248
MDD	Class Mollicutes	MibioGen	rs12967855	A	G	251
MDD	Class Mollicutes	MibioGen	rs1045430	T	G	258
MDD	Class Mollicutes	MibioGen	rs10913112	T	C	264
MDD	Class Mollicutes	MibioGen	rs61990288	A	G	273
MDD	Class Mollicutes	MibioGen	rs1095626	T	C	274
MDD	Class Mollicutes	MibioGen	rs17641524	T	C	274
MDD	Class Mollicutes	MibioGen	rs10149470	A	G	288
MDD	Class Mollicutes	MibioGen	rs2043539	A	G	293
MDD	Class Mollicutes	MibioGen	rs3099439	T	C	307
MDD	Class Mollicutes	MibioGen	rs7932640	T	C	315
MDD	Class Mollicutes	MibioGen	rs12967143	C	G	331
MDD	Class Mollicutes	MibioGen	rs30266	A	G	339
MDD	Class Mollicutes	MibioGen	rs1021363	A	G	340
MDD	Class Mollicutes	MibioGen	rs11135349	A	C	350
MDD	Class Mollicutes	MibioGen	rs1343605	A	C	374
MDD	Class Mollicutes	MibioGen	rs200949	A	G	409
MDD	Class Mollicutes	MibioGen	rs2568958	A	G	532
MDD	Family Bacteroidaceae	MibioGen	rs10789214	T	C	148
MDD	Family Bacteroidaceae	MibioGen	rs997934	T	C	149
MDD	Family Bacteroidaceae	MibioGen	rs33431	T	C	150
MDD	Family Bacteroidaceae	MibioGen	rs75581564	A	G	151
MDD	Family Bacteroidaceae	MibioGen	rs7585722	T	C	152
MDD	Family Bacteroidaceae	MibioGen	rs34937911	T	C	153
MDD	Family Bacteroidaceae	MibioGen	rs10852673	A	G	155
MDD	Family Bacteroidaceae	MibioGen	rs6783233	T	C	156
MDD	Family Bacteroidaceae	MibioGen	rs725616	T	C	156
MDD	Family Bacteroidaceae	MibioGen	rs12789028	A	G	158
MDD	Family Bacteroidaceae	MibioGen	rs1466887	T	C	158
MDD	Family Bacteroidaceae	MibioGen	rs10774600	T	C	159
MDD	Family Bacteroidaceae	MibioGen	rs1150697	C	G	159
MDD	Family Bacteroidaceae	MibioGen	rs7659414	A	C	159
MDD	Family Bacteroidaceae	MibioGen	rs10966790	A	C	160
MDD	Family Bacteroidaceae	MibioGen	rs113188507	A	G	160
MDD	Family Bacteroidaceae	MibioGen	rs1752164	T	C	160
MDD	Family Bacteroidaceae	MibioGen	rs57344483	A	G	160
MDD	Family Bacteroidaceae	MibioGen	rs4741790	A	G	161
MDD	Family Bacteroidaceae	MibioGen	rs60157091	T	C	161
MDD	Family Bacteroidaceae	MibioGen	rs7685686	A	G	161
MDD	Family Bacteroidaceae	MibioGen	rs7926849	T	C	161
MDD	Family Bacteroidaceae	MibioGen	rs2029865	A	T	162
MDD	Family Bacteroidaceae	MibioGen	rs45510091	A	G	162
MDD	Family Bacteroidaceae	MibioGen	rs78337797	T	G	162
MDD	Family Bacteroidaceae	MibioGen	rs2509805	T	C	170
MDD	Family Bacteroidaceae	MibioGen	rs34488670	T	C	171
MDD	Family Bacteroidaceae	MibioGen	rs2247523	C	G	172
MDD	Family Bacteroidaceae	MibioGen	rs6072350	T	C	174
MDD	Family Bacteroidaceae	MibioGen	rs1226412	T	C	175
MDD	Family Bacteroidaceae	MibioGen	rs9545360	A	C	176
MDD	Family Bacteroidaceae	MibioGen	rs7837935	T	G	178
MDD	Family Bacteroidaceae	MibioGen	rs1448938	A	G	180
MDD	Family Bacteroidaceae	MibioGen	rs1409379	T	C	181
MDD	Family Bacteroidaceae	MibioGen	rs9682646	T	C	181
MDD	Family Bacteroidaceae	MibioGen	rs35553410	T	C	182
MDD	Family Bacteroidaceae	MibioGen	rs11130820	T	C	183
MDD	Family Bacteroidaceae	MibioGen	rs3823624	T	C	186
MDD	Family Bacteroidaceae	MibioGen	rs7515828	T	C	187
MDD	Family Bacteroidaceae	MibioGen	rs9592461	A	G	188
MDD	Family Bacteroidaceae	MibioGen	rs1152578	T	C	189
MDD	Family Bacteroidaceae	MibioGen	rs3213572	A	G	190
MDD	Family Bacteroidaceae	MibioGen	rs263583	A	G	192
MDD	Family Bacteroidaceae	MibioGen	rs62188629	A	G	194
MDD	Family Bacteroidaceae	MibioGen	rs12052908	A	T	195
MDD	Family Bacteroidaceae	MibioGen	rs4772087	T	C	195
MDD	Family Bacteroidaceae	MibioGen	rs56314503	T	G	196
MDD	Family Bacteroidaceae	MibioGen	rs9360160	T	C	197
MDD	Family Bacteroidaceae	MibioGen	rs11579246	A	G	198
MDD	Family Bacteroidaceae	MibioGen	rs1933802	C	G	199
MDD	Family Bacteroidaceae	MibioGen	rs7241572	A	G	203
MDD	Family Bacteroidaceae	MibioGen	rs10061069	C	G	210
MDD	Family Bacteroidaceae	MibioGen	rs3793577	A	G	211
MDD	Family Bacteroidaceae	MibioGen	rs2876520	C	G	213
MDD	Family Bacteroidaceae	MibioGen	rs198457	T	C	214
MDD	Family Bacteroidaceae	MibioGen	rs8037355	T	C	217
MDD	Family Bacteroidaceae	MibioGen	rs56327309	C	G	218
MDD	Family Bacteroidaceae	MibioGen	rs1890946	T	C	222
MDD	Family Bacteroidaceae	MibioGen	rs10817969	T	G	223
MDD	Family Bacteroidaceae	MibioGen	rs2193255	A	C	223
MDD	Family Bacteroidaceae	MibioGen	rs58104186	A	G	226
MDD	Family Bacteroidaceae	MibioGen	rs5995992	T	C	233
MDD	Family Bacteroidaceae	MibioGen	rs958538	T	C	234
MDD	Family Bacteroidaceae	MibioGen	rs1568452	T	C	235
MDD	Family Bacteroidaceae	MibioGen	rs1002656	T	C	239
MDD	Family Bacteroidaceae	MibioGen	rs7200826	T	C	241
MDD	Family Bacteroidaceae	MibioGen	rs7030813	T	C	242
MDD	Family Bacteroidaceae	MibioGen	rs301799	T	C	248
MDD	Family Bacteroidaceae	MibioGen	rs56887639	A	G	248
MDD	Family Bacteroidaceae	MibioGen	rs61902811	A	G	248
MDD	Family Bacteroidaceae	MibioGen	rs12967855	A	G	251
MDD	Family Bacteroidaceae	MibioGen	rs1045430	T	G	258
MDD	Family Bacteroidaceae	MibioGen	rs10913112	T	C	264
MDD	Family Bacteroidaceae	MibioGen	rs61990288	A	G	273
MDD	Family Bacteroidaceae	MibioGen	rs1095626	T	C	274
MDD	Family Bacteroidaceae	MibioGen	rs17641524	T	C	274
MDD	Family Bacteroidaceae	MibioGen	rs10149470	A	G	288
MDD	Family Bacteroidaceae	MibioGen	rs2043539	A	G	293
MDD	Family Bacteroidaceae	MibioGen	rs3099439	T	C	307
MDD	Family Bacteroidaceae	MibioGen	rs7932640	T	C	315
MDD	Family Bacteroidaceae	MibioGen	rs12967143	C	G	331
MDD	Family Bacteroidaceae	MibioGen	rs30266	A	G	339
MDD	Family Bacteroidaceae	MibioGen	rs1021363	A	G	340
MDD	Family Bacteroidaceae	MibioGen	rs11135349	A	C	350
MDD	Family Bacteroidaceae	MibioGen	rs1343605	A	C	374
MDD	Family Bacteroidaceae	MibioGen	rs200949	A	G	409
MDD	Family Bacteroidaceae	MibioGen	rs2568958	A	G	532
MDD	Family Defluviitaleaceae	MibioGen	rs10789214	T	C	148
MDD	Family Defluviitaleaceae	MibioGen	rs997934	T	C	149
MDD	Family Defluviitaleaceae	MibioGen	rs33431	T	C	150
MDD	Family Defluviitaleaceae	MibioGen	rs75581564	A	G	151
MDD	Family Defluviitaleaceae	MibioGen	rs7585722	T	C	152
MDD	Family Defluviitaleaceae	MibioGen	rs34937911	T	C	153
MDD	Family Defluviitaleaceae	MibioGen	rs10852673	A	G	155
MDD	Family Defluviitaleaceae	MibioGen	rs6783233	T	C	156
MDD	Family Defluviitaleaceae	MibioGen	rs725616	T	C	156
MDD	Family Defluviitaleaceae	MibioGen	rs12789028	A	G	158
MDD	Family Defluviitaleaceae	MibioGen	rs1466887	T	C	158
MDD	Family Defluviitaleaceae	MibioGen	rs10774600	T	C	159
MDD	Family Defluviitaleaceae	MibioGen	rs1150697	C	G	159
MDD	Family Defluviitaleaceae	MibioGen	rs7659414	A	C	159
MDD	Family Defluviitaleaceae	MibioGen	rs10966790	A	C	160
MDD	Family Defluviitaleaceae	MibioGen	rs113188507	A	G	160
MDD	Family Defluviitaleaceae	MibioGen	rs1752164	T	C	160
MDD	Family Defluviitaleaceae	MibioGen	rs57344483	A	G	160
MDD	Family Defluviitaleaceae	MibioGen	rs4741790	A	G	161
MDD	Family Defluviitaleaceae	MibioGen	rs60157091	T	C	161
MDD	Family Defluviitaleaceae	MibioGen	rs7685686	A	G	161
MDD	Family Defluviitaleaceae	MibioGen	rs7926849	T	C	161
MDD	Family Defluviitaleaceae	MibioGen	rs2029865	A	T	162
MDD	Family Defluviitaleaceae	MibioGen	rs45510091	A	G	162
MDD	Family Defluviitaleaceae	MibioGen	rs78337797	T	G	162
MDD	Family Defluviitaleaceae	MibioGen	rs2509805	T	C	170
MDD	Family Defluviitaleaceae	MibioGen	rs34488670	T	C	171
MDD	Family Defluviitaleaceae	MibioGen	rs2247523	C	G	172
MDD	Family Defluviitaleaceae	MibioGen	rs6072350	T	C	174
MDD	Family Defluviitaleaceae	MibioGen	rs1226412	T	C	175
MDD	Family Defluviitaleaceae	MibioGen	rs9545360	A	C	176
MDD	Family Defluviitaleaceae	MibioGen	rs7837935	T	G	178
MDD	Family Defluviitaleaceae	MibioGen	rs1448938	A	G	180
MDD	Family Defluviitaleaceae	MibioGen	rs1409379	T	C	181
MDD	Family Defluviitaleaceae	MibioGen	rs9682646	T	C	181
MDD	Family Defluviitaleaceae	MibioGen	rs35553410	T	C	182
MDD	Family Defluviitaleaceae	MibioGen	rs11130820	T	C	183
MDD	Family Defluviitaleaceae	MibioGen	rs3823624	T	C	186
MDD	Family Defluviitaleaceae	MibioGen	rs7515828	T	C	187
MDD	Family Defluviitaleaceae	MibioGen	rs9592461	A	G	188
MDD	Family Defluviitaleaceae	MibioGen	rs1152578	T	C	189
MDD	Family Defluviitaleaceae	MibioGen	rs3213572	A	G	190
MDD	Family Defluviitaleaceae	MibioGen	rs263583	A	G	192
MDD	Family Defluviitaleaceae	MibioGen	rs62188629	A	G	194
MDD	Family Defluviitaleaceae	MibioGen	rs12052908	A	T	195
MDD	Family Defluviitaleaceae	MibioGen	rs4772087	T	C	195
MDD	Family Defluviitaleaceae	MibioGen	rs56314503	T	G	196
MDD	Family Defluviitaleaceae	MibioGen	rs9360160	T	C	197
MDD	Family Defluviitaleaceae	MibioGen	rs11579246	A	G	198
MDD	Family Defluviitaleaceae	MibioGen	rs1933802	C	G	199
MDD	Family Defluviitaleaceae	MibioGen	rs7241572	A	G	203
MDD	Family Defluviitaleaceae	MibioGen	rs10061069	C	G	210
MDD	Family Defluviitaleaceae	MibioGen	rs3793577	A	G	211
MDD	Family Defluviitaleaceae	MibioGen	rs2876520	C	G	213
MDD	Family Defluviitaleaceae	MibioGen	rs198457	T	C	214
MDD	Family Defluviitaleaceae	MibioGen	rs8037355	T	C	217
MDD	Family Defluviitaleaceae	MibioGen	rs56327309	C	G	218
MDD	Family Defluviitaleaceae	MibioGen	rs1890946	T	C	222
MDD	Family Defluviitaleaceae	MibioGen	rs10817969	T	G	223
MDD	Family Defluviitaleaceae	MibioGen	rs2193255	A	C	223
MDD	Family Defluviitaleaceae	MibioGen	rs58104186	A	G	226
MDD	Family Defluviitaleaceae	MibioGen	rs5995992	T	C	233
MDD	Family Defluviitaleaceae	MibioGen	rs958538	T	C	234
MDD	Family Defluviitaleaceae	MibioGen	rs1568452	T	C	235
MDD	Family Defluviitaleaceae	MibioGen	rs1002656	T	C	239
MDD	Family Defluviitaleaceae	MibioGen	rs7200826	T	C	241
MDD	Family Defluviitaleaceae	MibioGen	rs7030813	T	C	242
MDD	Family Defluviitaleaceae	MibioGen	rs301799	T	C	248
MDD	Family Defluviitaleaceae	MibioGen	rs56887639	A	G	248
MDD	Family Defluviitaleaceae	MibioGen	rs61902811	A	G	248
MDD	Family Defluviitaleaceae	MibioGen	rs12967855	A	G	251
MDD	Family Defluviitaleaceae	MibioGen	rs1045430	T	G	258
MDD	Family Defluviitaleaceae	MibioGen	rs10913112	T	C	264
MDD	Family Defluviitaleaceae	MibioGen	rs61990288	A	G	273
MDD	Family Defluviitaleaceae	MibioGen	rs1095626	T	C	274
MDD	Family Defluviitaleaceae	MibioGen	rs17641524	T	C	274
MDD	Family Defluviitaleaceae	MibioGen	rs10149470	A	G	288
MDD	Family Defluviitaleaceae	MibioGen	rs2043539	A	G	293
MDD	Family Defluviitaleaceae	MibioGen	rs3099439	T	C	307
MDD	Family Defluviitaleaceae	MibioGen	rs7932640	T	C	315
MDD	Family Defluviitaleaceae	MibioGen	rs12967143	C	G	331
MDD	Family Defluviitaleaceae	MibioGen	rs30266	A	G	339
MDD	Family Defluviitaleaceae	MibioGen	rs1021363	A	G	340
MDD	Family Defluviitaleaceae	MibioGen	rs11135349	A	C	350
MDD	Family Defluviitaleaceae	MibioGen	rs1343605	A	C	374
MDD	Family Defluviitaleaceae	MibioGen	rs200949	A	G	409
MDD	Family Defluviitaleaceae	MibioGen	rs2568958	A	G	532
MDD	Genus Bacteroides	MibioGen	rs10789214	T	C	148
MDD	Genus Bacteroides	MibioGen	rs997934	T	C	149
MDD	Genus Bacteroides	MibioGen	rs33431	T	C	150
MDD	Genus Bacteroides	MibioGen	rs75581564	A	G	151
MDD	Genus Bacteroides	MibioGen	rs7585722	T	C	152
MDD	Genus Bacteroides	MibioGen	rs34937911	T	C	153
MDD	Genus Bacteroides	MibioGen	rs10852673	A	G	155
MDD	Genus Bacteroides	MibioGen	rs6783233	T	C	156
MDD	Genus Bacteroides	MibioGen	rs725616	T	C	156
MDD	Genus Bacteroides	MibioGen	rs12789028	A	G	158
MDD	Genus Bacteroides	MibioGen	rs1466887	T	C	158
MDD	Genus Bacteroides	MibioGen	rs10774600	T	C	159
MDD	Genus Bacteroides	MibioGen	rs1150697	C	G	159
MDD	Genus Bacteroides	MibioGen	rs7659414	A	C	159
MDD	Genus Bacteroides	MibioGen	rs10966790	A	C	160
MDD	Genus Bacteroides	MibioGen	rs113188507	A	G	160
MDD	Genus Bacteroides	MibioGen	rs1752164	T	C	160
MDD	Genus Bacteroides	MibioGen	rs57344483	A	G	160
MDD	Genus Bacteroides	MibioGen	rs4741790	A	G	161
MDD	Genus Bacteroides	MibioGen	rs60157091	T	C	161
MDD	Genus Bacteroides	MibioGen	rs7685686	A	G	161
MDD	Genus Bacteroides	MibioGen	rs7926849	T	C	161
MDD	Genus Bacteroides	MibioGen	rs2029865	A	T	162
MDD	Genus Bacteroides	MibioGen	rs45510091	A	G	162
MDD	Genus Bacteroides	MibioGen	rs78337797	T	G	162
MDD	Genus Bacteroides	MibioGen	rs2509805	T	C	170
MDD	Genus Bacteroides	MibioGen	rs34488670	T	C	171
MDD	Genus Bacteroides	MibioGen	rs2247523	C	G	172
MDD	Genus Bacteroides	MibioGen	rs6072350	T	C	174
MDD	Genus Bacteroides	MibioGen	rs1226412	T	C	175
MDD	Genus Bacteroides	MibioGen	rs9545360	A	C	176
MDD	Genus Bacteroides	MibioGen	rs7837935	T	G	178
MDD	Genus Bacteroides	MibioGen	rs1448938	A	G	180
MDD	Genus Bacteroides	MibioGen	rs1409379	T	C	181
MDD	Genus Bacteroides	MibioGen	rs9682646	T	C	181
MDD	Genus Bacteroides	MibioGen	rs35553410	T	C	182
MDD	Genus Bacteroides	MibioGen	rs11130820	T	C	183
MDD	Genus Bacteroides	MibioGen	rs3823624	T	C	186
MDD	Genus Bacteroides	MibioGen	rs7515828	T	C	187
MDD	Genus Bacteroides	MibioGen	rs9592461	A	G	188
MDD	Genus Bacteroides	MibioGen	rs1152578	T	C	189
MDD	Genus Bacteroides	MibioGen	rs3213572	A	G	190
MDD	Genus Bacteroides	MibioGen	rs263583	A	G	192
MDD	Genus Bacteroides	MibioGen	rs62188629	A	G	194
MDD	Genus Bacteroides	MibioGen	rs12052908	A	T	195
MDD	Genus Bacteroides	MibioGen	rs4772087	T	C	195
MDD	Genus Bacteroides	MibioGen	rs56314503	T	G	196
MDD	Genus Bacteroides	MibioGen	rs9360160	T	C	197
MDD	Genus Bacteroides	MibioGen	rs11579246	A	G	198
MDD	Genus Bacteroides	MibioGen	rs1933802	C	G	199
MDD	Genus Bacteroides	MibioGen	rs7241572	A	G	203
MDD	Genus Bacteroides	MibioGen	rs10061069	C	G	210
MDD	Genus Bacteroides	MibioGen	rs3793577	A	G	211
MDD	Genus Bacteroides	MibioGen	rs2876520	C	G	213
MDD	Genus Bacteroides	MibioGen	rs198457	T	C	214
MDD	Genus Bacteroides	MibioGen	rs8037355	T	C	217
MDD	Genus Bacteroides	MibioGen	rs56327309	C	G	218
MDD	Genus Bacteroides	MibioGen	rs1890946	T	C	222
MDD	Genus Bacteroides	MibioGen	rs10817969	T	G	223
MDD	Genus Bacteroides	MibioGen	rs2193255	A	C	223
MDD	Genus Bacteroides	MibioGen	rs58104186	A	G	226
MDD	Genus Bacteroides	MibioGen	rs5995992	T	C	233
MDD	Genus Bacteroides	MibioGen	rs958538	T	C	234
MDD	Genus Bacteroides	MibioGen	rs1568452	T	C	235
MDD	Genus Bacteroides	MibioGen	rs1002656	T	C	239
MDD	Genus Bacteroides	MibioGen	rs7200826	T	C	241
MDD	Genus Bacteroides	MibioGen	rs7030813	T	C	242
MDD	Genus Bacteroides	MibioGen	rs301799	T	C	248
MDD	Genus Bacteroides	MibioGen	rs56887639	A	G	248
MDD	Genus Bacteroides	MibioGen	rs61902811	A	G	248
MDD	Genus Bacteroides	MibioGen	rs12967855	A	G	251
MDD	Genus Bacteroides	MibioGen	rs1045430	T	G	258
MDD	Genus Bacteroides	MibioGen	rs10913112	T	C	264
MDD	Genus Bacteroides	MibioGen	rs61990288	A	G	273
MDD	Genus Bacteroides	MibioGen	rs1095626	T	C	274
MDD	Genus Bacteroides	MibioGen	rs17641524	T	C	274
MDD	Genus Bacteroides	MibioGen	rs10149470	A	G	288
MDD	Genus Bacteroides	MibioGen	rs2043539	A	G	293
MDD	Genus Bacteroides	MibioGen	rs3099439	T	C	307
MDD	Genus Bacteroides	MibioGen	rs7932640	T	C	315
MDD	Genus Bacteroides	MibioGen	rs12967143	C	G	331
MDD	Genus Bacteroides	MibioGen	rs30266	A	G	339
MDD	Genus Bacteroides	MibioGen	rs1021363	A	G	340
MDD	Genus Bacteroides	MibioGen	rs11135349	A	C	350
MDD	Genus Bacteroides	MibioGen	rs1343605	A	C	374
MDD	Genus Bacteroides	MibioGen	rs200949	A	G	409
MDD	Genus Bacteroides	MibioGen	rs2568958	A	G	532
MDD	Genus CandidatusSoleaferrea	MibioGen	rs10789214	T	C	148
MDD	Genus CandidatusSoleaferrea	MibioGen	rs997934	T	C	149
MDD	Genus CandidatusSoleaferrea	MibioGen	rs33431	T	C	150
MDD	Genus CandidatusSoleaferrea	MibioGen	rs75581564	A	G	151
MDD	Genus CandidatusSoleaferrea	MibioGen	rs7585722	T	C	152
MDD	Genus CandidatusSoleaferrea	MibioGen	rs34937911	T	C	153
MDD	Genus CandidatusSoleaferrea	MibioGen	rs10852673	A	G	155
MDD	Genus CandidatusSoleaferrea	MibioGen	rs6783233	T	C	156
MDD	Genus CandidatusSoleaferrea	MibioGen	rs725616	T	C	156
MDD	Genus CandidatusSoleaferrea	MibioGen	rs12789028	A	G	158
MDD	Genus CandidatusSoleaferrea	MibioGen	rs1466887	T	C	158
MDD	Genus CandidatusSoleaferrea	MibioGen	rs10774600	T	C	159
MDD	Genus CandidatusSoleaferrea	MibioGen	rs1150697	C	G	159
MDD	Genus CandidatusSoleaferrea	MibioGen	rs7659414	A	C	159
MDD	Genus CandidatusSoleaferrea	MibioGen	rs10966790	A	C	160
MDD	Genus CandidatusSoleaferrea	MibioGen	rs113188507	A	G	160
MDD	Genus CandidatusSoleaferrea	MibioGen	rs1752164	T	C	160
MDD	Genus CandidatusSoleaferrea	MibioGen	rs57344483	A	G	160
MDD	Genus CandidatusSoleaferrea	MibioGen	rs4741790	A	G	161
MDD	Genus CandidatusSoleaferrea	MibioGen	rs60157091	T	C	161
MDD	Genus CandidatusSoleaferrea	MibioGen	rs7685686	A	G	161
MDD	Genus CandidatusSoleaferrea	MibioGen	rs7926849	T	C	161
MDD	Genus CandidatusSoleaferrea	MibioGen	rs2029865	A	T	162
MDD	Genus CandidatusSoleaferrea	MibioGen	rs45510091	A	G	162
MDD	Genus CandidatusSoleaferrea	MibioGen	rs78337797	T	G	162
MDD	Genus CandidatusSoleaferrea	MibioGen	rs2509805	T	C	170
MDD	Genus CandidatusSoleaferrea	MibioGen	rs34488670	T	C	171
MDD	Genus CandidatusSoleaferrea	MibioGen	rs2247523	C	G	172
MDD	Genus CandidatusSoleaferrea	MibioGen	rs6072350	T	C	174
MDD	Genus CandidatusSoleaferrea	MibioGen	rs1226412	T	C	175
MDD	Genus CandidatusSoleaferrea	MibioGen	rs9545360	A	C	176
MDD	Genus CandidatusSoleaferrea	MibioGen	rs7837935	T	G	178
MDD	Genus CandidatusSoleaferrea	MibioGen	rs1448938	A	G	180
MDD	Genus CandidatusSoleaferrea	MibioGen	rs1409379	T	C	181
MDD	Genus CandidatusSoleaferrea	MibioGen	rs9682646	T	C	181
MDD	Genus CandidatusSoleaferrea	MibioGen	rs35553410	T	C	182
MDD	Genus CandidatusSoleaferrea	MibioGen	rs11130820	T	C	183
MDD	Genus CandidatusSoleaferrea	MibioGen	rs3823624	T	C	186
MDD	Genus CandidatusSoleaferrea	MibioGen	rs7515828	T	C	187
MDD	Genus CandidatusSoleaferrea	MibioGen	rs9592461	A	G	188
MDD	Genus CandidatusSoleaferrea	MibioGen	rs1152578	T	C	189
MDD	Genus CandidatusSoleaferrea	MibioGen	rs3213572	A	G	190
MDD	Genus CandidatusSoleaferrea	MibioGen	rs263583	A	G	192
MDD	Genus CandidatusSoleaferrea	MibioGen	rs62188629	A	G	194
MDD	Genus CandidatusSoleaferrea	MibioGen	rs12052908	A	T	195
MDD	Genus CandidatusSoleaferrea	MibioGen	rs4772087	T	C	195
MDD	Genus CandidatusSoleaferrea	MibioGen	rs56314503	T	G	196
MDD	Genus CandidatusSoleaferrea	MibioGen	rs9360160	T	C	197
MDD	Genus CandidatusSoleaferrea	MibioGen	rs11579246	A	G	198
MDD	Genus CandidatusSoleaferrea	MibioGen	rs1933802	C	G	199
MDD	Genus CandidatusSoleaferrea	MibioGen	rs7241572	A	G	203
MDD	Genus CandidatusSoleaferrea	MibioGen	rs10061069	C	G	210
MDD	Genus CandidatusSoleaferrea	MibioGen	rs3793577	A	G	211
MDD	Genus CandidatusSoleaferrea	MibioGen	rs2876520	C	G	213
MDD	Genus CandidatusSoleaferrea	MibioGen	rs198457	T	C	214
MDD	Genus CandidatusSoleaferrea	MibioGen	rs8037355	T	C	217
MDD	Genus CandidatusSoleaferrea	MibioGen	rs56327309	C	G	218
MDD	Genus CandidatusSoleaferrea	MibioGen	rs1890946	T	C	222
MDD	Genus CandidatusSoleaferrea	MibioGen	rs10817969	T	G	223
MDD	Genus CandidatusSoleaferrea	MibioGen	rs2193255	A	C	223
MDD	Genus CandidatusSoleaferrea	MibioGen	rs58104186	A	G	226
MDD	Genus CandidatusSoleaferrea	MibioGen	rs5995992	T	C	233
MDD	Genus CandidatusSoleaferrea	MibioGen	rs958538	T	C	234
MDD	Genus CandidatusSoleaferrea	MibioGen	rs1568452	T	C	235
MDD	Genus CandidatusSoleaferrea	MibioGen	rs1002656	T	C	239
MDD	Genus CandidatusSoleaferrea	MibioGen	rs7200826	T	C	241
MDD	Genus CandidatusSoleaferrea	MibioGen	rs7030813	T	C	242
MDD	Genus CandidatusSoleaferrea	MibioGen	rs301799	T	C	248
MDD	Genus CandidatusSoleaferrea	MibioGen	rs56887639	A	G	248
MDD	Genus CandidatusSoleaferrea	MibioGen	rs61902811	A	G	248
MDD	Genus CandidatusSoleaferrea	MibioGen	rs12967855	A	G	251
MDD	Genus CandidatusSoleaferrea	MibioGen	rs1045430	T	G	258
MDD	Genus CandidatusSoleaferrea	MibioGen	rs10913112	T	C	264
MDD	Genus CandidatusSoleaferrea	MibioGen	rs61990288	A	G	273
MDD	Genus CandidatusSoleaferrea	MibioGen	rs1095626	T	C	274
MDD	Genus CandidatusSoleaferrea	MibioGen	rs17641524	T	C	274
MDD	Genus CandidatusSoleaferrea	MibioGen	rs10149470	A	G	288
MDD	Genus CandidatusSoleaferrea	MibioGen	rs2043539	A	G	293
MDD	Genus CandidatusSoleaferrea	MibioGen	rs3099439	T	C	307
MDD	Genus CandidatusSoleaferrea	MibioGen	rs7932640	T	C	315
MDD	Genus CandidatusSoleaferrea	MibioGen	rs12967143	C	G	331
MDD	Genus CandidatusSoleaferrea	MibioGen	rs30266	A	G	339
MDD	Genus CandidatusSoleaferrea	MibioGen	rs1021363	A	G	340
MDD	Genus CandidatusSoleaferrea	MibioGen	rs11135349	A	C	350
MDD	Genus CandidatusSoleaferrea	MibioGen	rs1343605	A	C	374
MDD	Genus CandidatusSoleaferrea	MibioGen	rs200949	A	G	409
MDD	Genus CandidatusSoleaferrea	MibioGen	rs2568958	A	G	532
MDD	Genus DefluviitaleaceaeUCG011	MibioGen	rs10789214	T	C	148
MDD	Genus DefluviitaleaceaeUCG011	MibioGen	rs997934	T	C	149
MDD	Genus DefluviitaleaceaeUCG011	MibioGen	rs33431	T	C	150
MDD	Genus DefluviitaleaceaeUCG011	MibioGen	rs75581564	A	G	151
MDD	Genus DefluviitaleaceaeUCG011	MibioGen	rs7585722	T	C	152
MDD	Genus DefluviitaleaceaeUCG011	MibioGen	rs34937911	T	C	153
MDD	Genus DefluviitaleaceaeUCG011	MibioGen	rs10852673	A	G	155
MDD	Genus DefluviitaleaceaeUCG011	MibioGen	rs6783233	T	C	156
MDD	Genus DefluviitaleaceaeUCG011	MibioGen	rs725616	T	C	156
MDD	Genus DefluviitaleaceaeUCG011	MibioGen	rs12789028	A	G	158
MDD	Genus DefluviitaleaceaeUCG011	MibioGen	rs1466887	T	C	158
MDD	Genus DefluviitaleaceaeUCG011	MibioGen	rs10774600	T	C	159
MDD	Genus DefluviitaleaceaeUCG011	MibioGen	rs1150697	C	G	159
MDD	Genus DefluviitaleaceaeUCG011	MibioGen	rs7659414	A	C	159
MDD	Genus DefluviitaleaceaeUCG011	MibioGen	rs10966790	A	C	160
MDD	Genus DefluviitaleaceaeUCG011	MibioGen	rs113188507	A	G	160
MDD	Genus DefluviitaleaceaeUCG011	MibioGen	rs1752164	T	C	160
MDD	Genus DefluviitaleaceaeUCG011	MibioGen	rs57344483	A	G	160
MDD	Genus DefluviitaleaceaeUCG011	MibioGen	rs4741790	A	G	161
MDD	Genus DefluviitaleaceaeUCG011	MibioGen	rs60157091	T	C	161
MDD	Genus DefluviitaleaceaeUCG011	MibioGen	rs7685686	A	G	161
MDD	Genus DefluviitaleaceaeUCG011	MibioGen	rs7926849	T	C	161
MDD	Genus DefluviitaleaceaeUCG011	MibioGen	rs2029865	A	T	162
MDD	Genus DefluviitaleaceaeUCG011	MibioGen	rs45510091	A	G	162
MDD	Genus DefluviitaleaceaeUCG011	MibioGen	rs78337797	T	G	162
MDD	Genus DefluviitaleaceaeUCG011	MibioGen	rs2509805	T	C	170
MDD	Genus DefluviitaleaceaeUCG011	MibioGen	rs34488670	T	C	171
MDD	Genus DefluviitaleaceaeUCG011	MibioGen	rs2247523	C	G	172
MDD	Genus DefluviitaleaceaeUCG011	MibioGen	rs6072350	T	C	174
MDD	Genus DefluviitaleaceaeUCG011	MibioGen	rs1226412	T	C	175
MDD	Genus DefluviitaleaceaeUCG011	MibioGen	rs9545360	A	C	176
MDD	Genus DefluviitaleaceaeUCG011	MibioGen	rs7837935	T	G	178
MDD	Genus DefluviitaleaceaeUCG011	MibioGen	rs1448938	A	G	180
MDD	Genus DefluviitaleaceaeUCG011	MibioGen	rs1409379	T	C	181
MDD	Genus DefluviitaleaceaeUCG011	MibioGen	rs9682646	T	C	181
MDD	Genus DefluviitaleaceaeUCG011	MibioGen	rs35553410	T	C	182
MDD	Genus DefluviitaleaceaeUCG011	MibioGen	rs11130820	T	C	183
MDD	Genus DefluviitaleaceaeUCG011	MibioGen	rs3823624	T	C	186
MDD	Genus DefluviitaleaceaeUCG011	MibioGen	rs7515828	T	C	187
MDD	Genus DefluviitaleaceaeUCG011	MibioGen	rs9592461	A	G	188
MDD	Genus DefluviitaleaceaeUCG011	MibioGen	rs1152578	T	C	189
MDD	Genus DefluviitaleaceaeUCG011	MibioGen	rs3213572	A	G	190
MDD	Genus DefluviitaleaceaeUCG011	MibioGen	rs263583	A	G	192
MDD	Genus DefluviitaleaceaeUCG011	MibioGen	rs62188629	A	G	194
MDD	Genus DefluviitaleaceaeUCG011	MibioGen	rs12052908	A	T	195
MDD	Genus DefluviitaleaceaeUCG011	MibioGen	rs4772087	T	C	195
MDD	Genus DefluviitaleaceaeUCG011	MibioGen	rs56314503	T	G	196
MDD	Genus DefluviitaleaceaeUCG011	MibioGen	rs9360160	T	C	197
MDD	Genus DefluviitaleaceaeUCG011	MibioGen	rs11579246	A	G	198
MDD	Genus DefluviitaleaceaeUCG011	MibioGen	rs1933802	C	G	199
MDD	Genus DefluviitaleaceaeUCG011	MibioGen	rs7241572	A	G	203
MDD	Genus DefluviitaleaceaeUCG011	MibioGen	rs10061069	C	G	210
MDD	Genus DefluviitaleaceaeUCG011	MibioGen	rs3793577	A	G	211
MDD	Genus DefluviitaleaceaeUCG011	MibioGen	rs2876520	C	G	213
MDD	Genus DefluviitaleaceaeUCG011	MibioGen	rs198457	T	C	214
MDD	Genus DefluviitaleaceaeUCG011	MibioGen	rs8037355	T	C	217
MDD	Genus DefluviitaleaceaeUCG011	MibioGen	rs56327309	C	G	218
MDD	Genus DefluviitaleaceaeUCG011	MibioGen	rs1890946	T	C	222
MDD	Genus DefluviitaleaceaeUCG011	MibioGen	rs10817969	T	G	223
MDD	Genus DefluviitaleaceaeUCG011	MibioGen	rs2193255	A	C	223
MDD	Genus DefluviitaleaceaeUCG011	MibioGen	rs58104186	A	G	226
MDD	Genus DefluviitaleaceaeUCG011	MibioGen	rs5995992	T	C	233
MDD	Genus DefluviitaleaceaeUCG011	MibioGen	rs958538	T	C	234
MDD	Genus DefluviitaleaceaeUCG011	MibioGen	rs1568452	T	C	235
MDD	Genus DefluviitaleaceaeUCG011	MibioGen	rs1002656	T	C	239
MDD	Genus DefluviitaleaceaeUCG011	MibioGen	rs7200826	T	C	241
MDD	Genus DefluviitaleaceaeUCG011	MibioGen	rs7030813	T	C	242
MDD	Genus DefluviitaleaceaeUCG011	MibioGen	rs301799	T	C	248
MDD	Genus DefluviitaleaceaeUCG011	MibioGen	rs56887639	A	G	248
MDD	Genus DefluviitaleaceaeUCG011	MibioGen	rs61902811	A	G	248
MDD	Genus DefluviitaleaceaeUCG011	MibioGen	rs12967855	A	G	251
MDD	Genus DefluviitaleaceaeUCG011	MibioGen	rs1045430	T	G	258
MDD	Genus DefluviitaleaceaeUCG011	MibioGen	rs10913112	T	C	264
MDD	Genus DefluviitaleaceaeUCG011	MibioGen	rs61990288	A	G	273
MDD	Genus DefluviitaleaceaeUCG011	MibioGen	rs1095626	T	C	274
MDD	Genus DefluviitaleaceaeUCG011	MibioGen	rs17641524	T	C	274
MDD	Genus DefluviitaleaceaeUCG011	MibioGen	rs10149470	A	G	288
MDD	Genus DefluviitaleaceaeUCG011	MibioGen	rs2043539	A	G	293
MDD	Genus DefluviitaleaceaeUCG011	MibioGen	rs3099439	T	C	307
MDD	Genus DefluviitaleaceaeUCG011	MibioGen	rs7932640	T	C	315
MDD	Genus DefluviitaleaceaeUCG011	MibioGen	rs12967143	C	G	331
MDD	Genus DefluviitaleaceaeUCG011	MibioGen	rs30266	A	G	339
MDD	Genus DefluviitaleaceaeUCG011	MibioGen	rs1021363	A	G	340
MDD	Genus DefluviitaleaceaeUCG011	MibioGen	rs11135349	A	C	350
MDD	Genus DefluviitaleaceaeUCG011	MibioGen	rs1343605	A	C	374
MDD	Genus DefluviitaleaceaeUCG011	MibioGen	rs200949	A	G	409
MDD	Genus DefluviitaleaceaeUCG011	MibioGen	rs2568958	A	G	532
MDD	Genus Eggerthella	MibioGen	rs10789214	T	C	148
MDD	Genus Eggerthella	MibioGen	rs997934	T	C	149
MDD	Genus Eggerthella	MibioGen	rs33431	T	C	150
MDD	Genus Eggerthella	MibioGen	rs75581564	A	G	151
MDD	Genus Eggerthella	MibioGen	rs7585722	T	C	152
MDD	Genus Eggerthella	MibioGen	rs34937911	T	C	153
MDD	Genus Eggerthella	MibioGen	rs10852673	A	G	155
MDD	Genus Eggerthella	MibioGen	rs6783233	T	C	156
MDD	Genus Eggerthella	MibioGen	rs725616	T	C	156
MDD	Genus Eggerthella	MibioGen	rs12789028	A	G	158
MDD	Genus Eggerthella	MibioGen	rs1466887	T	C	158
MDD	Genus Eggerthella	MibioGen	rs10774600	T	C	159
MDD	Genus Eggerthella	MibioGen	rs1150697	C	G	159
MDD	Genus Eggerthella	MibioGen	rs7659414	A	C	159
MDD	Genus Eggerthella	MibioGen	rs10966790	A	C	160
MDD	Genus Eggerthella	MibioGen	rs113188507	A	G	160
MDD	Genus Eggerthella	MibioGen	rs1752164	T	C	160
MDD	Genus Eggerthella	MibioGen	rs57344483	A	G	160
MDD	Genus Eggerthella	MibioGen	rs4741790	A	G	161
MDD	Genus Eggerthella	MibioGen	rs60157091	T	C	161
MDD	Genus Eggerthella	MibioGen	rs7685686	A	G	161
MDD	Genus Eggerthella	MibioGen	rs7926849	T	C	161
MDD	Genus Eggerthella	MibioGen	rs2029865	A	T	162
MDD	Genus Eggerthella	MibioGen	rs45510091	A	G	162
MDD	Genus Eggerthella	MibioGen	rs78337797	T	G	162
MDD	Genus Eggerthella	MibioGen	rs2509805	T	C	170
MDD	Genus Eggerthella	MibioGen	rs34488670	T	C	171
MDD	Genus Eggerthella	MibioGen	rs2247523	C	G	172
MDD	Genus Eggerthella	MibioGen	rs6072350	T	C	174
MDD	Genus Eggerthella	MibioGen	rs1226412	T	C	175
MDD	Genus Eggerthella	MibioGen	rs9545360	A	C	176
MDD	Genus Eggerthella	MibioGen	rs7837935	T	G	178
MDD	Genus Eggerthella	MibioGen	rs1448938	A	G	180
MDD	Genus Eggerthella	MibioGen	rs1409379	T	C	181
MDD	Genus Eggerthella	MibioGen	rs9682646	T	C	181
MDD	Genus Eggerthella	MibioGen	rs35553410	T	C	182
MDD	Genus Eggerthella	MibioGen	rs11130820	T	C	183
MDD	Genus Eggerthella	MibioGen	rs3823624	T	C	186
MDD	Genus Eggerthella	MibioGen	rs7515828	T	C	187
MDD	Genus Eggerthella	MibioGen	rs9592461	A	G	188
MDD	Genus Eggerthella	MibioGen	rs1152578	T	C	189
MDD	Genus Eggerthella	MibioGen	rs3213572	A	G	190
MDD	Genus Eggerthella	MibioGen	rs263583	A	G	192
MDD	Genus Eggerthella	MibioGen	rs62188629	A	G	194
MDD	Genus Eggerthella	MibioGen	rs12052908	A	T	195
MDD	Genus Eggerthella	MibioGen	rs4772087	T	C	195
MDD	Genus Eggerthella	MibioGen	rs56314503	T	G	196
MDD	Genus Eggerthella	MibioGen	rs9360160	T	C	197
MDD	Genus Eggerthella	MibioGen	rs11579246	A	G	198
MDD	Genus Eggerthella	MibioGen	rs1933802	C	G	199
MDD	Genus Eggerthella	MibioGen	rs7241572	A	G	203
MDD	Genus Eggerthella	MibioGen	rs10061069	C	G	210
MDD	Genus Eggerthella	MibioGen	rs3793577	A	G	211
MDD	Genus Eggerthella	MibioGen	rs2876520	C	G	213
MDD	Genus Eggerthella	MibioGen	rs198457	T	C	214
MDD	Genus Eggerthella	MibioGen	rs8037355	T	C	217
MDD	Genus Eggerthella	MibioGen	rs56327309	C	G	218
MDD	Genus Eggerthella	MibioGen	rs1890946	T	C	222
MDD	Genus Eggerthella	MibioGen	rs10817969	T	G	223
MDD	Genus Eggerthella	MibioGen	rs2193255	A	C	223
MDD	Genus Eggerthella	MibioGen	rs58104186	A	G	226
MDD	Genus Eggerthella	MibioGen	rs5995992	T	C	233
MDD	Genus Eggerthella	MibioGen	rs958538	T	C	234
MDD	Genus Eggerthella	MibioGen	rs1568452	T	C	235
MDD	Genus Eggerthella	MibioGen	rs1002656	T	C	239
MDD	Genus Eggerthella	MibioGen	rs7200826	T	C	241
MDD	Genus Eggerthella	MibioGen	rs7030813	T	C	242
MDD	Genus Eggerthella	MibioGen	rs301799	T	C	248
MDD	Genus Eggerthella	MibioGen	rs56887639	A	G	248
MDD	Genus Eggerthella	MibioGen	rs61902811	A	G	248
MDD	Genus Eggerthella	MibioGen	rs12967855	A	G	251
MDD	Genus Eggerthella	MibioGen	rs1045430	T	G	258
MDD	Genus Eggerthella	MibioGen	rs10913112	T	C	264
MDD	Genus Eggerthella	MibioGen	rs61990288	A	G	273
MDD	Genus Eggerthella	MibioGen	rs1095626	T	C	274
MDD	Genus Eggerthella	MibioGen	rs17641524	T	C	274
MDD	Genus Eggerthella	MibioGen	rs10149470	A	G	288
MDD	Genus Eggerthella	MibioGen	rs2043539	A	G	293
MDD	Genus Eggerthella	MibioGen	rs3099439	T	C	307
MDD	Genus Eggerthella	MibioGen	rs7932640	T	C	315
MDD	Genus Eggerthella	MibioGen	rs12967143	C	G	331
MDD	Genus Eggerthella	MibioGen	rs30266	A	G	339
MDD	Genus Eggerthella	MibioGen	rs1021363	A	G	340
MDD	Genus Eggerthella	MibioGen	rs11135349	A	C	350
MDD	Genus Eggerthella	MibioGen	rs1343605	A	C	374
MDD	Genus Eggerthella	MibioGen	rs200949	A	G	409
MDD	Genus Eggerthella	MibioGen	rs2568958	A	G	532
MDD	Genus Flavonifractor	MibioGen	rs10789214	T	C	148
MDD	Genus Flavonifractor	MibioGen	rs997934	T	C	149
MDD	Genus Flavonifractor	MibioGen	rs33431	T	C	150
MDD	Genus Flavonifractor	MibioGen	rs75581564	A	G	151
MDD	Genus Flavonifractor	MibioGen	rs7585722	T	C	152
MDD	Genus Flavonifractor	MibioGen	rs34937911	T	C	153
MDD	Genus Flavonifractor	MibioGen	rs10852673	A	G	155
MDD	Genus Flavonifractor	MibioGen	rs6783233	T	C	156
MDD	Genus Flavonifractor	MibioGen	rs725616	T	C	156
MDD	Genus Flavonifractor	MibioGen	rs12789028	A	G	158
MDD	Genus Flavonifractor	MibioGen	rs1466887	T	C	158
MDD	Genus Flavonifractor	MibioGen	rs10774600	T	C	159
MDD	Genus Flavonifractor	MibioGen	rs1150697	C	G	159
MDD	Genus Flavonifractor	MibioGen	rs7659414	A	C	159
MDD	Genus Flavonifractor	MibioGen	rs10966790	A	C	160
MDD	Genus Flavonifractor	MibioGen	rs113188507	A	G	160
MDD	Genus Flavonifractor	MibioGen	rs1752164	T	C	160
MDD	Genus Flavonifractor	MibioGen	rs57344483	A	G	160
MDD	Genus Flavonifractor	MibioGen	rs4741790	A	G	161
MDD	Genus Flavonifractor	MibioGen	rs60157091	T	C	161
MDD	Genus Flavonifractor	MibioGen	rs7685686	A	G	161
MDD	Genus Flavonifractor	MibioGen	rs7926849	T	C	161
MDD	Genus Flavonifractor	MibioGen	rs2029865	A	T	162
MDD	Genus Flavonifractor	MibioGen	rs45510091	A	G	162
MDD	Genus Flavonifractor	MibioGen	rs78337797	T	G	162
MDD	Genus Flavonifractor	MibioGen	rs2509805	T	C	170
MDD	Genus Flavonifractor	MibioGen	rs34488670	T	C	171
MDD	Genus Flavonifractor	MibioGen	rs2247523	C	G	172
MDD	Genus Flavonifractor	MibioGen	rs6072350	T	C	174
MDD	Genus Flavonifractor	MibioGen	rs1226412	T	C	175
MDD	Genus Flavonifractor	MibioGen	rs9545360	A	C	176
MDD	Genus Flavonifractor	MibioGen	rs7837935	T	G	178
MDD	Genus Flavonifractor	MibioGen	rs1448938	A	G	180
MDD	Genus Flavonifractor	MibioGen	rs1409379	T	C	181
MDD	Genus Flavonifractor	MibioGen	rs9682646	T	C	181
MDD	Genus Flavonifractor	MibioGen	rs35553410	T	C	182
MDD	Genus Flavonifractor	MibioGen	rs11130820	T	C	183
MDD	Genus Flavonifractor	MibioGen	rs3823624	T	C	186
MDD	Genus Flavonifractor	MibioGen	rs7515828	T	C	187
MDD	Genus Flavonifractor	MibioGen	rs9592461	A	G	188
MDD	Genus Flavonifractor	MibioGen	rs1152578	T	C	189
MDD	Genus Flavonifractor	MibioGen	rs3213572	A	G	190
MDD	Genus Flavonifractor	MibioGen	rs263583	A	G	192
MDD	Genus Flavonifractor	MibioGen	rs62188629	A	G	194
MDD	Genus Flavonifractor	MibioGen	rs12052908	A	T	195
MDD	Genus Flavonifractor	MibioGen	rs4772087	T	C	195
MDD	Genus Flavonifractor	MibioGen	rs56314503	T	G	196
MDD	Genus Flavonifractor	MibioGen	rs9360160	T	C	197
MDD	Genus Flavonifractor	MibioGen	rs11579246	A	G	198
MDD	Genus Flavonifractor	MibioGen	rs1933802	C	G	199
MDD	Genus Flavonifractor	MibioGen	rs7241572	A	G	203
MDD	Genus Flavonifractor	MibioGen	rs10061069	C	G	210
MDD	Genus Flavonifractor	MibioGen	rs3793577	A	G	211
MDD	Genus Flavonifractor	MibioGen	rs2876520	C	G	213
MDD	Genus Flavonifractor	MibioGen	rs198457	T	C	214
MDD	Genus Flavonifractor	MibioGen	rs8037355	T	C	217
MDD	Genus Flavonifractor	MibioGen	rs56327309	C	G	218
MDD	Genus Flavonifractor	MibioGen	rs1890946	T	C	222
MDD	Genus Flavonifractor	MibioGen	rs10817969	T	G	223
MDD	Genus Flavonifractor	MibioGen	rs2193255	A	C	223
MDD	Genus Flavonifractor	MibioGen	rs58104186	A	G	226
MDD	Genus Flavonifractor	MibioGen	rs5995992	T	C	233
MDD	Genus Flavonifractor	MibioGen	rs958538	T	C	234
MDD	Genus Flavonifractor	MibioGen	rs1568452	T	C	235
MDD	Genus Flavonifractor	MibioGen	rs1002656	T	C	239
MDD	Genus Flavonifractor	MibioGen	rs7200826	T	C	241
MDD	Genus Flavonifractor	MibioGen	rs7030813	T	C	242
MDD	Genus Flavonifractor	MibioGen	rs301799	T	C	248
MDD	Genus Flavonifractor	MibioGen	rs56887639	A	G	248
MDD	Genus Flavonifractor	MibioGen	rs61902811	A	G	248
MDD	Genus Flavonifractor	MibioGen	rs12967855	A	G	251
MDD	Genus Flavonifractor	MibioGen	rs1045430	T	G	258
MDD	Genus Flavonifractor	MibioGen	rs10913112	T	C	264
MDD	Genus Flavonifractor	MibioGen	rs61990288	A	G	273
MDD	Genus Flavonifractor	MibioGen	rs1095626	T	C	274
MDD	Genus Flavonifractor	MibioGen	rs17641524	T	C	274
MDD	Genus Flavonifractor	MibioGen	rs10149470	A	G	288
MDD	Genus Flavonifractor	MibioGen	rs2043539	A	G	293
MDD	Genus Flavonifractor	MibioGen	rs3099439	T	C	307
MDD	Genus Flavonifractor	MibioGen	rs7932640	T	C	315
MDD	Genus Flavonifractor	MibioGen	rs12967143	C	G	331
MDD	Genus Flavonifractor	MibioGen	rs30266	A	G	339
MDD	Genus Flavonifractor	MibioGen	rs1021363	A	G	340
MDD	Genus Flavonifractor	MibioGen	rs11135349	A	C	350
MDD	Genus Flavonifractor	MibioGen	rs1343605	A	C	374
MDD	Genus Flavonifractor	MibioGen	rs200949	A	G	409
MDD	Genus Flavonifractor	MibioGen	rs2568958	A	G	532
MDD	Genus Marvinbryantia	MibioGen	rs10789214	T	C	148
MDD	Genus Marvinbryantia	MibioGen	rs997934	T	C	149
MDD	Genus Marvinbryantia	MibioGen	rs33431	T	C	150
MDD	Genus Marvinbryantia	MibioGen	rs75581564	A	G	151
MDD	Genus Marvinbryantia	MibioGen	rs7585722	T	C	152
MDD	Genus Marvinbryantia	MibioGen	rs34937911	T	C	153
MDD	Genus Marvinbryantia	MibioGen	rs10852673	A	G	155
MDD	Genus Marvinbryantia	MibioGen	rs6783233	T	C	156
MDD	Genus Marvinbryantia	MibioGen	rs725616	T	C	156
MDD	Genus Marvinbryantia	MibioGen	rs12789028	A	G	158
MDD	Genus Marvinbryantia	MibioGen	rs1466887	T	C	158
MDD	Genus Marvinbryantia	MibioGen	rs10774600	T	C	159
MDD	Genus Marvinbryantia	MibioGen	rs1150697	C	G	159
MDD	Genus Marvinbryantia	MibioGen	rs7659414	A	C	159
MDD	Genus Marvinbryantia	MibioGen	rs10966790	A	C	160
MDD	Genus Marvinbryantia	MibioGen	rs113188507	A	G	160
MDD	Genus Marvinbryantia	MibioGen	rs1752164	T	C	160
MDD	Genus Marvinbryantia	MibioGen	rs57344483	A	G	160
MDD	Genus Marvinbryantia	MibioGen	rs4741790	A	G	161
MDD	Genus Marvinbryantia	MibioGen	rs60157091	T	C	161
MDD	Genus Marvinbryantia	MibioGen	rs7685686	A	G	161
MDD	Genus Marvinbryantia	MibioGen	rs7926849	T	C	161
MDD	Genus Marvinbryantia	MibioGen	rs2029865	A	T	162
MDD	Genus Marvinbryantia	MibioGen	rs45510091	A	G	162
MDD	Genus Marvinbryantia	MibioGen	rs78337797	T	G	162
MDD	Genus Marvinbryantia	MibioGen	rs2509805	T	C	170
MDD	Genus Marvinbryantia	MibioGen	rs34488670	T	C	171
MDD	Genus Marvinbryantia	MibioGen	rs2247523	C	G	172
MDD	Genus Marvinbryantia	MibioGen	rs6072350	T	C	174
MDD	Genus Marvinbryantia	MibioGen	rs1226412	T	C	175
MDD	Genus Marvinbryantia	MibioGen	rs9545360	A	C	176
MDD	Genus Marvinbryantia	MibioGen	rs7837935	T	G	178
MDD	Genus Marvinbryantia	MibioGen	rs1448938	A	G	180
MDD	Genus Marvinbryantia	MibioGen	rs1409379	T	C	181
MDD	Genus Marvinbryantia	MibioGen	rs9682646	T	C	181
MDD	Genus Marvinbryantia	MibioGen	rs35553410	T	C	182
MDD	Genus Marvinbryantia	MibioGen	rs11130820	T	C	183
MDD	Genus Marvinbryantia	MibioGen	rs3823624	T	C	186
MDD	Genus Marvinbryantia	MibioGen	rs7515828	T	C	187
MDD	Genus Marvinbryantia	MibioGen	rs9592461	A	G	188
MDD	Genus Marvinbryantia	MibioGen	rs1152578	T	C	189
MDD	Genus Marvinbryantia	MibioGen	rs3213572	A	G	190
MDD	Genus Marvinbryantia	MibioGen	rs263583	A	G	192
MDD	Genus Marvinbryantia	MibioGen	rs62188629	A	G	194
MDD	Genus Marvinbryantia	MibioGen	rs12052908	A	T	195
MDD	Genus Marvinbryantia	MibioGen	rs4772087	T	C	195
MDD	Genus Marvinbryantia	MibioGen	rs56314503	T	G	196
MDD	Genus Marvinbryantia	MibioGen	rs9360160	T	C	197
MDD	Genus Marvinbryantia	MibioGen	rs11579246	A	G	198
MDD	Genus Marvinbryantia	MibioGen	rs1933802	C	G	199
MDD	Genus Marvinbryantia	MibioGen	rs7241572	A	G	203
MDD	Genus Marvinbryantia	MibioGen	rs10061069	C	G	210
MDD	Genus Marvinbryantia	MibioGen	rs3793577	A	G	211
MDD	Genus Marvinbryantia	MibioGen	rs2876520	C	G	213
MDD	Genus Marvinbryantia	MibioGen	rs198457	T	C	214
MDD	Genus Marvinbryantia	MibioGen	rs8037355	T	C	217
MDD	Genus Marvinbryantia	MibioGen	rs56327309	C	G	218
MDD	Genus Marvinbryantia	MibioGen	rs1890946	T	C	222
MDD	Genus Marvinbryantia	MibioGen	rs10817969	T	G	223
MDD	Genus Marvinbryantia	MibioGen	rs2193255	A	C	223
MDD	Genus Marvinbryantia	MibioGen	rs58104186	A	G	226
MDD	Genus Marvinbryantia	MibioGen	rs5995992	T	C	233
MDD	Genus Marvinbryantia	MibioGen	rs958538	T	C	234
MDD	Genus Marvinbryantia	MibioGen	rs1568452	T	C	235
MDD	Genus Marvinbryantia	MibioGen	rs1002656	T	C	239
MDD	Genus Marvinbryantia	MibioGen	rs7200826	T	C	241
MDD	Genus Marvinbryantia	MibioGen	rs7030813	T	C	242
MDD	Genus Marvinbryantia	MibioGen	rs301799	T	C	248
MDD	Genus Marvinbryantia	MibioGen	rs56887639	A	G	248
MDD	Genus Marvinbryantia	MibioGen	rs61902811	A	G	248
MDD	Genus Marvinbryantia	MibioGen	rs12967855	A	G	251
MDD	Genus Marvinbryantia	MibioGen	rs1045430	T	G	258
MDD	Genus Marvinbryantia	MibioGen	rs10913112	T	C	264
MDD	Genus Marvinbryantia	MibioGen	rs61990288	A	G	273
MDD	Genus Marvinbryantia	MibioGen	rs1095626	T	C	274
MDD	Genus Marvinbryantia	MibioGen	rs17641524	T	C	274
MDD	Genus Marvinbryantia	MibioGen	rs10149470	A	G	288
MDD	Genus Marvinbryantia	MibioGen	rs2043539	A	G	293
MDD	Genus Marvinbryantia	MibioGen	rs3099439	T	C	307
MDD	Genus Marvinbryantia	MibioGen	rs7932640	T	C	315
MDD	Genus Marvinbryantia	MibioGen	rs12967143	C	G	331
MDD	Genus Marvinbryantia	MibioGen	rs30266	A	G	339
MDD	Genus Marvinbryantia	MibioGen	rs1021363	A	G	340
MDD	Genus Marvinbryantia	MibioGen	rs11135349	A	C	350
MDD	Genus Marvinbryantia	MibioGen	rs1343605	A	C	374
MDD	Genus Marvinbryantia	MibioGen	rs200949	A	G	409
MDD	Genus Marvinbryantia	MibioGen	rs2568958	A	G	532
MDD	Genus Prevotella9	MibioGen	rs10789214	T	C	148
MDD	Genus Prevotella9	MibioGen	rs997934	T	C	149
MDD	Genus Prevotella9	MibioGen	rs33431	T	C	150
MDD	Genus Prevotella9	MibioGen	rs75581564	A	G	151
MDD	Genus Prevotella9	MibioGen	rs7585722	T	C	152
MDD	Genus Prevotella9	MibioGen	rs34937911	T	C	153
MDD	Genus Prevotella9	MibioGen	rs10852673	A	G	155
MDD	Genus Prevotella9	MibioGen	rs6783233	T	C	156
MDD	Genus Prevotella9	MibioGen	rs725616	T	C	156
MDD	Genus Prevotella9	MibioGen	rs12789028	A	G	158
MDD	Genus Prevotella9	MibioGen	rs1466887	T	C	158
MDD	Genus Prevotella9	MibioGen	rs10774600	T	C	159
MDD	Genus Prevotella9	MibioGen	rs1150697	C	G	159
MDD	Genus Prevotella9	MibioGen	rs7659414	A	C	159
MDD	Genus Prevotella9	MibioGen	rs10966790	A	C	160
MDD	Genus Prevotella9	MibioGen	rs113188507	A	G	160
MDD	Genus Prevotella9	MibioGen	rs1752164	T	C	160
MDD	Genus Prevotella9	MibioGen	rs57344483	A	G	160
MDD	Genus Prevotella9	MibioGen	rs4741790	A	G	161
MDD	Genus Prevotella9	MibioGen	rs60157091	T	C	161
MDD	Genus Prevotella9	MibioGen	rs7685686	A	G	161
MDD	Genus Prevotella9	MibioGen	rs7926849	T	C	161
MDD	Genus Prevotella9	MibioGen	rs2029865	A	T	162
MDD	Genus Prevotella9	MibioGen	rs45510091	A	G	162
MDD	Genus Prevotella9	MibioGen	rs78337797	T	G	162
MDD	Genus Prevotella9	MibioGen	rs2509805	T	C	170
MDD	Genus Prevotella9	MibioGen	rs34488670	T	C	171
MDD	Genus Prevotella9	MibioGen	rs2247523	C	G	172
MDD	Genus Prevotella9	MibioGen	rs6072350	T	C	174
MDD	Genus Prevotella9	MibioGen	rs1226412	T	C	175
MDD	Genus Prevotella9	MibioGen	rs9545360	A	C	176
MDD	Genus Prevotella9	MibioGen	rs7837935	T	G	178
MDD	Genus Prevotella9	MibioGen	rs1448938	A	G	180
MDD	Genus Prevotella9	MibioGen	rs1409379	T	C	181
MDD	Genus Prevotella9	MibioGen	rs9682646	T	C	181
MDD	Genus Prevotella9	MibioGen	rs35553410	T	C	182
MDD	Genus Prevotella9	MibioGen	rs11130820	T	C	183
MDD	Genus Prevotella9	MibioGen	rs3823624	T	C	186
MDD	Genus Prevotella9	MibioGen	rs7515828	T	C	187
MDD	Genus Prevotella9	MibioGen	rs9592461	A	G	188
MDD	Genus Prevotella9	MibioGen	rs1152578	T	C	189
MDD	Genus Prevotella9	MibioGen	rs3213572	A	G	190
MDD	Genus Prevotella9	MibioGen	rs263583	A	G	192
MDD	Genus Prevotella9	MibioGen	rs62188629	A	G	194
MDD	Genus Prevotella9	MibioGen	rs12052908	A	T	195
MDD	Genus Prevotella9	MibioGen	rs4772087	T	C	195
MDD	Genus Prevotella9	MibioGen	rs56314503	T	G	196
MDD	Genus Prevotella9	MibioGen	rs9360160	T	C	197
MDD	Genus Prevotella9	MibioGen	rs11579246	A	G	198
MDD	Genus Prevotella9	MibioGen	rs1933802	C	G	199
MDD	Genus Prevotella9	MibioGen	rs7241572	A	G	203
MDD	Genus Prevotella9	MibioGen	rs10061069	C	G	210
MDD	Genus Prevotella9	MibioGen	rs3793577	A	G	211
MDD	Genus Prevotella9	MibioGen	rs2876520	C	G	213
MDD	Genus Prevotella9	MibioGen	rs198457	T	C	214
MDD	Genus Prevotella9	MibioGen	rs8037355	T	C	217
MDD	Genus Prevotella9	MibioGen	rs56327309	C	G	218
MDD	Genus Prevotella9	MibioGen	rs1890946	T	C	222
MDD	Genus Prevotella9	MibioGen	rs10817969	T	G	223
MDD	Genus Prevotella9	MibioGen	rs2193255	A	C	223
MDD	Genus Prevotella9	MibioGen	rs58104186	A	G	226
MDD	Genus Prevotella9	MibioGen	rs5995992	T	C	233
MDD	Genus Prevotella9	MibioGen	rs958538	T	C	234
MDD	Genus Prevotella9	MibioGen	rs1568452	T	C	235
MDD	Genus Prevotella9	MibioGen	rs1002656	T	C	239
MDD	Genus Prevotella9	MibioGen	rs7200826	T	C	241
MDD	Genus Prevotella9	MibioGen	rs7030813	T	C	242
MDD	Genus Prevotella9	MibioGen	rs301799	T	C	248
MDD	Genus Prevotella9	MibioGen	rs56887639	A	G	248
MDD	Genus Prevotella9	MibioGen	rs61902811	A	G	248
MDD	Genus Prevotella9	MibioGen	rs12967855	A	G	251
MDD	Genus Prevotella9	MibioGen	rs1045430	T	G	258
MDD	Genus Prevotella9	MibioGen	rs10913112	T	C	264
MDD	Genus Prevotella9	MibioGen	rs61990288	A	G	273
MDD	Genus Prevotella9	MibioGen	rs1095626	T	C	274
MDD	Genus Prevotella9	MibioGen	rs17641524	T	C	274
MDD	Genus Prevotella9	MibioGen	rs10149470	A	G	288
MDD	Genus Prevotella9	MibioGen	rs2043539	A	G	293
MDD	Genus Prevotella9	MibioGen	rs3099439	T	C	307
MDD	Genus Prevotella9	MibioGen	rs7932640	T	C	315
MDD	Genus Prevotella9	MibioGen	rs12967143	C	G	331
MDD	Genus Prevotella9	MibioGen	rs30266	A	G	339
MDD	Genus Prevotella9	MibioGen	rs1021363	A	G	340
MDD	Genus Prevotella9	MibioGen	rs11135349	A	C	350
MDD	Genus Prevotella9	MibioGen	rs1343605	A	C	374
MDD	Genus Prevotella9	MibioGen	rs200949	A	G	409
MDD	Genus Prevotella9	MibioGen	rs2568958	A	G	532
MDD	Genus RuminococcaceaeUCG014	MibioGen	rs10789214	T	C	148
MDD	Genus RuminococcaceaeUCG014	MibioGen	rs997934	T	C	149
MDD	Genus RuminococcaceaeUCG014	MibioGen	rs33431	T	C	150
MDD	Genus RuminococcaceaeUCG014	MibioGen	rs75581564	A	G	151
MDD	Genus RuminococcaceaeUCG014	MibioGen	rs7585722	T	C	152
MDD	Genus RuminococcaceaeUCG014	MibioGen	rs34937911	T	C	153
MDD	Genus RuminococcaceaeUCG014	MibioGen	rs10852673	A	G	155
MDD	Genus RuminococcaceaeUCG014	MibioGen	rs6783233	T	C	156
MDD	Genus RuminococcaceaeUCG014	MibioGen	rs725616	T	C	156
MDD	Genus RuminococcaceaeUCG014	MibioGen	rs12789028	A	G	158
MDD	Genus RuminococcaceaeUCG014	MibioGen	rs1466887	T	C	158
MDD	Genus RuminococcaceaeUCG014	MibioGen	rs10774600	T	C	159
MDD	Genus RuminococcaceaeUCG014	MibioGen	rs1150697	C	G	159
MDD	Genus RuminococcaceaeUCG014	MibioGen	rs7659414	A	C	159
MDD	Genus RuminococcaceaeUCG014	MibioGen	rs10966790	A	C	160
MDD	Genus RuminococcaceaeUCG014	MibioGen	rs113188507	A	G	160
MDD	Genus RuminococcaceaeUCG014	MibioGen	rs1752164	T	C	160
MDD	Genus RuminococcaceaeUCG014	MibioGen	rs57344483	A	G	160
MDD	Genus RuminococcaceaeUCG014	MibioGen	rs4741790	A	G	161
MDD	Genus RuminococcaceaeUCG014	MibioGen	rs60157091	T	C	161
MDD	Genus RuminococcaceaeUCG014	MibioGen	rs7685686	A	G	161
MDD	Genus RuminococcaceaeUCG014	MibioGen	rs7926849	T	C	161
MDD	Genus RuminococcaceaeUCG014	MibioGen	rs2029865	A	T	162
MDD	Genus RuminococcaceaeUCG014	MibioGen	rs45510091	A	G	162
MDD	Genus RuminococcaceaeUCG014	MibioGen	rs78337797	T	G	162
MDD	Genus RuminococcaceaeUCG014	MibioGen	rs2509805	T	C	170
MDD	Genus RuminococcaceaeUCG014	MibioGen	rs34488670	T	C	171
MDD	Genus RuminococcaceaeUCG014	MibioGen	rs2247523	C	G	172
MDD	Genus RuminococcaceaeUCG014	MibioGen	rs6072350	T	C	174
MDD	Genus RuminococcaceaeUCG014	MibioGen	rs1226412	T	C	175
MDD	Genus RuminococcaceaeUCG014	MibioGen	rs9545360	A	C	176
MDD	Genus RuminococcaceaeUCG014	MibioGen	rs7837935	T	G	178
MDD	Genus RuminococcaceaeUCG014	MibioGen	rs1448938	A	G	180
MDD	Genus RuminococcaceaeUCG014	MibioGen	rs1409379	T	C	181
MDD	Genus RuminococcaceaeUCG014	MibioGen	rs9682646	T	C	181
MDD	Genus RuminococcaceaeUCG014	MibioGen	rs35553410	T	C	182
MDD	Genus RuminococcaceaeUCG014	MibioGen	rs11130820	T	C	183
MDD	Genus RuminococcaceaeUCG014	MibioGen	rs3823624	T	C	186
MDD	Genus RuminococcaceaeUCG014	MibioGen	rs7515828	T	C	187
MDD	Genus RuminococcaceaeUCG014	MibioGen	rs9592461	A	G	188
MDD	Genus RuminococcaceaeUCG014	MibioGen	rs1152578	T	C	189
MDD	Genus RuminococcaceaeUCG014	MibioGen	rs3213572	A	G	190
MDD	Genus RuminococcaceaeUCG014	MibioGen	rs263583	A	G	192
MDD	Genus RuminococcaceaeUCG014	MibioGen	rs62188629	A	G	194
MDD	Genus RuminococcaceaeUCG014	MibioGen	rs12052908	A	T	195
MDD	Genus RuminococcaceaeUCG014	MibioGen	rs4772087	T	C	195
MDD	Genus RuminococcaceaeUCG014	MibioGen	rs56314503	T	G	196
MDD	Genus RuminococcaceaeUCG014	MibioGen	rs9360160	T	C	197
MDD	Genus RuminococcaceaeUCG014	MibioGen	rs11579246	A	G	198
MDD	Genus RuminococcaceaeUCG014	MibioGen	rs1933802	C	G	199
MDD	Genus RuminococcaceaeUCG014	MibioGen	rs7241572	A	G	203
MDD	Genus RuminococcaceaeUCG014	MibioGen	rs10061069	C	G	210
MDD	Genus RuminococcaceaeUCG014	MibioGen	rs3793577	A	G	211
MDD	Genus RuminococcaceaeUCG014	MibioGen	rs2876520	C	G	213
MDD	Genus RuminococcaceaeUCG014	MibioGen	rs198457	T	C	214
MDD	Genus RuminococcaceaeUCG014	MibioGen	rs8037355	T	C	217
MDD	Genus RuminococcaceaeUCG014	MibioGen	rs56327309	C	G	218
MDD	Genus RuminococcaceaeUCG014	MibioGen	rs1890946	T	C	222
MDD	Genus RuminococcaceaeUCG014	MibioGen	rs10817969	T	G	223
MDD	Genus RuminococcaceaeUCG014	MibioGen	rs2193255	A	C	223
MDD	Genus RuminococcaceaeUCG014	MibioGen	rs58104186	A	G	226
MDD	Genus RuminococcaceaeUCG014	MibioGen	rs5995992	T	C	233
MDD	Genus RuminococcaceaeUCG014	MibioGen	rs958538	T	C	234
MDD	Genus RuminococcaceaeUCG014	MibioGen	rs1568452	T	C	235
MDD	Genus RuminococcaceaeUCG014	MibioGen	rs1002656	T	C	239
MDD	Genus RuminococcaceaeUCG014	MibioGen	rs7200826	T	C	241
MDD	Genus RuminococcaceaeUCG014	MibioGen	rs7030813	T	C	242
MDD	Genus RuminococcaceaeUCG014	MibioGen	rs301799	T	C	248
MDD	Genus RuminococcaceaeUCG014	MibioGen	rs56887639	A	G	248
MDD	Genus RuminococcaceaeUCG014	MibioGen	rs61902811	A	G	248
MDD	Genus RuminococcaceaeUCG014	MibioGen	rs12967855	A	G	251
MDD	Genus RuminococcaceaeUCG014	MibioGen	rs1045430	T	G	258
MDD	Genus RuminococcaceaeUCG014	MibioGen	rs10913112	T	C	264
MDD	Genus RuminococcaceaeUCG014	MibioGen	rs61990288	A	G	273
MDD	Genus RuminococcaceaeUCG014	MibioGen	rs1095626	T	C	274
MDD	Genus RuminococcaceaeUCG014	MibioGen	rs17641524	T	C	274
MDD	Genus RuminococcaceaeUCG014	MibioGen	rs10149470	A	G	288
MDD	Genus RuminococcaceaeUCG014	MibioGen	rs2043539	A	G	293
MDD	Genus RuminococcaceaeUCG014	MibioGen	rs3099439	T	C	307
MDD	Genus RuminococcaceaeUCG014	MibioGen	rs7932640	T	C	315
MDD	Genus RuminococcaceaeUCG014	MibioGen	rs12967143	C	G	331
MDD	Genus RuminococcaceaeUCG014	MibioGen	rs30266	A	G	339
MDD	Genus RuminococcaceaeUCG014	MibioGen	rs1021363	A	G	340
MDD	Genus RuminococcaceaeUCG014	MibioGen	rs11135349	A	C	350
MDD	Genus RuminococcaceaeUCG014	MibioGen	rs1343605	A	C	374
MDD	Genus RuminococcaceaeUCG014	MibioGen	rs200949	A	G	409
MDD	Genus RuminococcaceaeUCG014	MibioGen	rs2568958	A	G	532
Class Actinobacteria	MDD	MibioGen	rs7700479	T	A	16.98
Class Actinobacteria	MDD	MibioGen	rs4945008	A	G	17.76
Class Actinobacteria	MDD	MibioGen	rs134366	G	A	18.47
Class Actinobacteria	MDD	MibioGen	rs72767435	T	C	18.69
Class Actinobacteria	MDD	MibioGen	rs80083040	T	G	19.36
Class Actinobacteria	MDD	MibioGen	rs857444	C	T	19.46
Class Actinobacteria	MDD	MibioGen	rs12049045	A	G	19.87
Class Actinobacteria	MDD	MibioGen	rs961091	G	A	19.91
Class Actinobacteria	MDD	MibioGen	rs1376754	G	A	20.64
Class Actinobacteria	MDD	MibioGen	rs11655079	T	C	21.15
Class Actinobacteria	MDD	MibioGen	rs6430601	T	G	21.25
Class Actinobacteria	MDD	MibioGen	rs1515761	T	C	21.6
Class Actinobacteria	MDD	MibioGen	rs10841473	G	C	21.73
Class Actinobacteria	MDD	MibioGen	rs12899991	A	T	22.68
Class Actinobacteria	MDD	MibioGen	rs8047955	A	G	24.61
Class Actinobacteria	MDD	MibioGen	rs11745923	G	T	24.79
Class Actinobacteria	MDD	MibioGen	rs6660520	A	G	26.18
Class Actinobacteria	MDD	MibioGen	rs62160860	C	G	39.21
Class Gammaproteobacteria	MDD	MibioGen	rs79795896	A	G	17.83
Class Gammaproteobacteria	MDD	MibioGen	rs75101789	C	T	19.06
Class Gammaproteobacteria	MDD	MibioGen	rs9973122	T	A	20.36
Class Gammaproteobacteria	MDD	MibioGen	rs12404135	A	G	21.24
Class Gammaproteobacteria	MDD	MibioGen	rs9494710	C	T	21.89
Class Gammaproteobacteria	MDD	MibioGen	rs6469506	T	A	22.32
Class Gammaproteobacteria	MDD	MibioGen	rs6706173	A	C	23.15
Class Gammaproteobacteria	MDD	MibioGen	rs11181912	G	A	23.68
Genus Catenibacterium	MDD	MibioGen	rs12404911	C	T	19.83
Genus Catenibacterium	MDD	MibioGen	rs7742829	C	T	20.43
Genus Catenibacterium	MDD	MibioGen	rs73128290	A	G	21.52
Genus Catenibacterium	MDD	MibioGen	rs77285108	G	A	22.87
Genus Catenibacterium	MDD	MibioGen	rs212393	G	A	25.52
Genus Coprococcus10	MDD	MibioGen	rs7521171	G	A	22.92
Genus Coprococcus11	MDD	MibioGen	rs8100692	T	C	25.84
Genus Coprococcus3	MDD	MibioGen	rs10810043	A	G	19.78
Genus Coprococcus4	MDD	MibioGen	rs11077359	T	C	20.92
Genus Coprococcus5	MDD	MibioGen	rs11080344	C	T	21.01
Genus Coprococcus6	MDD	MibioGen	rs13247359	G	A	20.78
Genus Coprococcus7	MDD	MibioGen	rs13394391	C	T	22.39
Genus Coprococcus8	MDD	MibioGen	rs178271	T	C	24.53
Genus Coprococcus9	MDD	MibioGen	rs62481985	G	C	25.83
Genus Erysipelatoclostridium	MDD	MibioGen	rs61806970	C	T	18.98
Genus Erysipelatoclostridium	MDD	MibioGen	rs3804326	A	G	19.56
Genus Erysipelatoclostridium	MDD	MibioGen	rs1434153	G	A	19.69
Genus Erysipelatoclostridium	MDD	MibioGen	rs2901723	C	A	19.9
Genus Erysipelatoclostridium	MDD	MibioGen	rs16936671	C	T	19.91
Genus Erysipelatoclostridium	MDD	MibioGen	rs34528142	C	G	20.08
Genus Erysipelatoclostridium	MDD	MibioGen	rs9590927	G	A	20.43
Genus Erysipelatoclostridium	MDD	MibioGen	rs58236560	G	T	21.06
Genus Erysipelatoclostridium	MDD	MibioGen	rs45480394	T	G	21.18
Genus Erysipelatoclostridium	MDD	MibioGen	rs17804233	T	C	21.54
Genus Erysipelatoclostridium	MDD	MibioGen	rs622418	A	G	21.87
Genus Erysipelatoclostridium	MDD	MibioGen	rs6474512	A	C	21.91
Genus Erysipelatoclostridium	MDD	MibioGen	rs340991	A	G	22.2
Genus Erysipelatoclostridium	MDD	MibioGen	rs4697572	A	G	24.48
Genus Erysipelatoclostridium	MDD	MibioGen	rs710230	T	C	26.76
Genus Erysipelatoclostridium	MDD	MibioGen	rs7221249	A	G	34.51
Genus Ruminiclostridium6	MDD	MibioGen	rs663262	T	C	14.66
Genus Ruminiclostridium6	MDD	MibioGen	rs116969552	A	G	16.11
Genus Ruminiclostridium6	MDD	MibioGen	rs35362464	C	A	19.04
Genus Ruminiclostridium6	MDD	MibioGen	rs72991535	T	G	19.28
Genus Ruminiclostridium6	MDD	MibioGen	rs79968172	G	A	19.29
Genus Ruminiclostridium6	MDD	MibioGen	rs792058	G	A	19.55
Genus Ruminiclostridium6	MDD	MibioGen	rs1871858	C	G	20.13
Genus Ruminiclostridium6	MDD	MibioGen	rs73176030	T	C	20.15
Genus Ruminiclostridium6	MDD	MibioGen	rs2548459	C	T	20.59
Genus Ruminiclostridium6	MDD	MibioGen	rs9555756	A	C	20.9
Genus Ruminiclostridium6	MDD	MibioGen	rs11992182	A	C	20.92
Genus Ruminiclostridium6	MDD	MibioGen	rs10829821	T	C	21.36
Genus Ruminiclostridium6	MDD	MibioGen	rs67479537	T	C	22.01
Genus Ruminiclostridium6	MDD	MibioGen	rs77193512	A	G	22.22
Genus Ruminiclostridium6	MDD	MibioGen	rs61060922	T	G	23.14
Genus Ruminiclostridium6	MDD	MibioGen	rs71414120	T	G	25.25
Genus Sellimonas	MDD	MibioGen	rs72553859	G	C	19.84
Genus Sellimonas	MDD	MibioGen	rs553697	T	C	20.14
Genus Sellimonas	MDD	MibioGen	rs7968030	A	T	20.31
Genus Sellimonas	MDD	MibioGen	rs41816	A	G	20.67
Genus Sellimonas	MDD	MibioGen	rs113379006	T	C	21.04
Genus Sellimonas	MDD	MibioGen	rs56203279	T	C	21.09
Genus Sellimonas	MDD	MibioGen	rs6433790	C	T	21.24
Genus Sellimonas	MDD	MibioGen	rs2187447	A	C	22.75
Genus Sellimonas	MDD	MibioGen	rs2016057	A	C	24.01
Genus Sellimonas	MDD	MibioGen	rs2371572	A	C	25.64
MDD	Order MollicutesRF9	MibioGen	rs10789214	T	C	148
MDD	Order MollicutesRF9	MibioGen	rs997934	T	C	149
MDD	Order MollicutesRF9	MibioGen	rs33431	T	C	150
MDD	Order MollicutesRF9	MibioGen	rs75581564	A	G	151
MDD	Order MollicutesRF9	MibioGen	rs7585722	T	C	152
MDD	Order MollicutesRF9	MibioGen	rs34937911	T	C	153
MDD	Order MollicutesRF9	MibioGen	rs10852673	A	G	155
MDD	Order MollicutesRF9	MibioGen	rs6783233	T	C	156
MDD	Order MollicutesRF9	MibioGen	rs725616	T	C	156
MDD	Order MollicutesRF9	MibioGen	rs12789028	A	G	158
MDD	Order MollicutesRF9	MibioGen	rs1466887	T	C	158
MDD	Order MollicutesRF9	MibioGen	rs10774600	T	C	159
MDD	Order MollicutesRF9	MibioGen	rs1150697	C	G	159
MDD	Order MollicutesRF9	MibioGen	rs7659414	A	C	159
MDD	Order MollicutesRF9	MibioGen	rs10966790	A	C	160
MDD	Order MollicutesRF9	MibioGen	rs113188507	A	G	160
MDD	Order MollicutesRF9	MibioGen	rs1752164	T	C	160
MDD	Order MollicutesRF9	MibioGen	rs57344483	A	G	160
MDD	Order MollicutesRF9	MibioGen	rs4741790	A	G	161
MDD	Order MollicutesRF9	MibioGen	rs60157091	T	C	161
MDD	Order MollicutesRF9	MibioGen	rs7685686	A	G	161
MDD	Order MollicutesRF9	MibioGen	rs7926849	T	C	161
MDD	Order MollicutesRF9	MibioGen	rs2029865	A	T	162
MDD	Order MollicutesRF9	MibioGen	rs45510091	A	G	162
MDD	Order MollicutesRF9	MibioGen	rs78337797	T	G	162
MDD	Order MollicutesRF9	MibioGen	rs2509805	T	C	170
MDD	Order MollicutesRF9	MibioGen	rs34488670	T	C	171
MDD	Order MollicutesRF9	MibioGen	rs2247523	C	G	172
MDD	Order MollicutesRF9	MibioGen	rs6072350	T	C	174
MDD	Order MollicutesRF9	MibioGen	rs1226412	T	C	175
MDD	Order MollicutesRF9	MibioGen	rs9545360	A	C	176
MDD	Order MollicutesRF9	MibioGen	rs7837935	T	G	178
MDD	Order MollicutesRF9	MibioGen	rs1448938	A	G	180
MDD	Order MollicutesRF9	MibioGen	rs1409379	T	C	181
MDD	Order MollicutesRF9	MibioGen	rs9682646	T	C	181
MDD	Order MollicutesRF9	MibioGen	rs35553410	T	C	182
MDD	Order MollicutesRF9	MibioGen	rs11130820	T	C	183
MDD	Order MollicutesRF9	MibioGen	rs3823624	T	C	186
MDD	Order MollicutesRF9	MibioGen	rs7515828	T	C	187
MDD	Order MollicutesRF9	MibioGen	rs9592461	A	G	188
MDD	Order MollicutesRF9	MibioGen	rs1152578	T	C	189
MDD	Order MollicutesRF9	MibioGen	rs3213572	A	G	190
MDD	Order MollicutesRF9	MibioGen	rs263583	A	G	192
MDD	Order MollicutesRF9	MibioGen	rs62188629	A	G	194
MDD	Order MollicutesRF9	MibioGen	rs12052908	A	T	195
MDD	Order MollicutesRF9	MibioGen	rs4772087	T	C	195
MDD	Order MollicutesRF9	MibioGen	rs56314503	T	G	196
MDD	Order MollicutesRF9	MibioGen	rs9360160	T	C	197
MDD	Order MollicutesRF9	MibioGen	rs11579246	A	G	198
MDD	Order MollicutesRF9	MibioGen	rs1933802	C	G	199
MDD	Order MollicutesRF9	MibioGen	rs7241572	A	G	203
MDD	Order MollicutesRF9	MibioGen	rs10061069	C	G	210
MDD	Order MollicutesRF9	MibioGen	rs3793577	A	G	211
MDD	Order MollicutesRF9	MibioGen	rs2876520	C	G	213
MDD	Order MollicutesRF9	MibioGen	rs198457	T	C	214
MDD	Order MollicutesRF9	MibioGen	rs8037355	T	C	217
MDD	Order MollicutesRF9	MibioGen	rs56327309	C	G	218
MDD	Order MollicutesRF9	MibioGen	rs1890946	T	C	222
MDD	Order MollicutesRF9	MibioGen	rs10817969	T	G	223
MDD	Order MollicutesRF9	MibioGen	rs2193255	A	C	223
MDD	Order MollicutesRF9	MibioGen	rs58104186	A	G	226
MDD	Order MollicutesRF9	MibioGen	rs5995992	T	C	233
MDD	Order MollicutesRF9	MibioGen	rs958538	T	C	234
MDD	Order MollicutesRF9	MibioGen	rs1568452	T	C	235
MDD	Order MollicutesRF9	MibioGen	rs1002656	T	C	239
MDD	Order MollicutesRF9	MibioGen	rs7200826	T	C	241
MDD	Order MollicutesRF9	MibioGen	rs7030813	T	C	242
MDD	Order MollicutesRF9	MibioGen	rs301799	T	C	248
MDD	Order MollicutesRF9	MibioGen	rs56887639	A	G	248
MDD	Order MollicutesRF9	MibioGen	rs61902811	A	G	248
MDD	Order MollicutesRF9	MibioGen	rs12967855	A	G	251
MDD	Order MollicutesRF9	MibioGen	rs1045430	T	G	258
MDD	Order MollicutesRF9	MibioGen	rs10913112	T	C	264
MDD	Order MollicutesRF9	MibioGen	rs61990288	A	G	273
MDD	Order MollicutesRF9	MibioGen	rs1095626	T	C	274
MDD	Order MollicutesRF9	MibioGen	rs17641524	T	C	274
MDD	Order MollicutesRF9	MibioGen	rs10149470	A	G	288
MDD	Order MollicutesRF9	MibioGen	rs2043539	A	G	293
MDD	Order MollicutesRF9	MibioGen	rs3099439	T	C	307
MDD	Order MollicutesRF9	MibioGen	rs7932640	T	C	315
MDD	Order MollicutesRF9	MibioGen	rs12967143	C	G	331
MDD	Order MollicutesRF9	MibioGen	rs30266	A	G	339
MDD	Order MollicutesRF9	MibioGen	rs1021363	A	G	340
MDD	Order MollicutesRF9	MibioGen	rs11135349	A	C	350
MDD	Order MollicutesRF9	MibioGen	rs1343605	A	C	374
MDD	Order MollicutesRF9	MibioGen	rs200949	A	G	409
MDD	Order MollicutesRF9	MibioGen	rs2568958	A	G	532
MDD	Phylum Cyanobacteria	MibioGen	rs10789214	T	C	148
MDD	Phylum Cyanobacteria	MibioGen	rs997934	T	C	149
MDD	Phylum Cyanobacteria	MibioGen	rs33431	T	C	150
MDD	Phylum Cyanobacteria	MibioGen	rs75581564	A	G	151
MDD	Phylum Cyanobacteria	MibioGen	rs7585722	T	C	152
MDD	Phylum Cyanobacteria	MibioGen	rs34937911	T	C	153
MDD	Phylum Cyanobacteria	MibioGen	rs10852673	A	G	155
MDD	Phylum Cyanobacteria	MibioGen	rs6783233	T	C	156
MDD	Phylum Cyanobacteria	MibioGen	rs725616	T	C	156
MDD	Phylum Cyanobacteria	MibioGen	rs12789028	A	G	158
MDD	Phylum Cyanobacteria	MibioGen	rs1466887	T	C	158
MDD	Phylum Cyanobacteria	MibioGen	rs10774600	T	C	159
MDD	Phylum Cyanobacteria	MibioGen	rs1150697	C	G	159
MDD	Phylum Cyanobacteria	MibioGen	rs7659414	A	C	159
MDD	Phylum Cyanobacteria	MibioGen	rs10966790	A	C	160
MDD	Phylum Cyanobacteria	MibioGen	rs113188507	A	G	160
MDD	Phylum Cyanobacteria	MibioGen	rs1752164	T	C	160
MDD	Phylum Cyanobacteria	MibioGen	rs57344483	A	G	160
MDD	Phylum Cyanobacteria	MibioGen	rs4741790	A	G	161
MDD	Phylum Cyanobacteria	MibioGen	rs60157091	T	C	161
MDD	Phylum Cyanobacteria	MibioGen	rs7685686	A	G	161
MDD	Phylum Cyanobacteria	MibioGen	rs7926849	T	C	161
MDD	Phylum Cyanobacteria	MibioGen	rs2029865	A	T	162
MDD	Phylum Cyanobacteria	MibioGen	rs45510091	A	G	162
MDD	Phylum Cyanobacteria	MibioGen	rs78337797	T	G	162
MDD	Phylum Cyanobacteria	MibioGen	rs2509805	T	C	170
MDD	Phylum Cyanobacteria	MibioGen	rs34488670	T	C	171
MDD	Phylum Cyanobacteria	MibioGen	rs2247523	C	G	172
MDD	Phylum Cyanobacteria	MibioGen	rs6072350	T	C	174
MDD	Phylum Cyanobacteria	MibioGen	rs1226412	T	C	175
MDD	Phylum Cyanobacteria	MibioGen	rs9545360	A	C	176
MDD	Phylum Cyanobacteria	MibioGen	rs7837935	T	G	178
MDD	Phylum Cyanobacteria	MibioGen	rs1448938	A	G	180
MDD	Phylum Cyanobacteria	MibioGen	rs1409379	T	C	181
MDD	Phylum Cyanobacteria	MibioGen	rs9682646	T	C	181
MDD	Phylum Cyanobacteria	MibioGen	rs35553410	T	C	182
MDD	Phylum Cyanobacteria	MibioGen	rs11130820	T	C	183
MDD	Phylum Cyanobacteria	MibioGen	rs3823624	T	C	186
MDD	Phylum Cyanobacteria	MibioGen	rs7515828	T	C	187
MDD	Phylum Cyanobacteria	MibioGen	rs9592461	A	G	188
MDD	Phylum Cyanobacteria	MibioGen	rs1152578	T	C	189
MDD	Phylum Cyanobacteria	MibioGen	rs3213572	A	G	190
MDD	Phylum Cyanobacteria	MibioGen	rs263583	A	G	192
MDD	Phylum Cyanobacteria	MibioGen	rs62188629	A	G	194
MDD	Phylum Cyanobacteria	MibioGen	rs12052908	A	T	195
MDD	Phylum Cyanobacteria	MibioGen	rs4772087	T	C	195
MDD	Phylum Cyanobacteria	MibioGen	rs56314503	T	G	196
MDD	Phylum Cyanobacteria	MibioGen	rs9360160	T	C	197
MDD	Phylum Cyanobacteria	MibioGen	rs11579246	A	G	198
MDD	Phylum Cyanobacteria	MibioGen	rs1933802	C	G	199
MDD	Phylum Cyanobacteria	MibioGen	rs7241572	A	G	203
MDD	Phylum Cyanobacteria	MibioGen	rs10061069	C	G	210
MDD	Phylum Cyanobacteria	MibioGen	rs3793577	A	G	211
MDD	Phylum Cyanobacteria	MibioGen	rs2876520	C	G	213
MDD	Phylum Cyanobacteria	MibioGen	rs198457	T	C	214
MDD	Phylum Cyanobacteria	MibioGen	rs8037355	T	C	217
MDD	Phylum Cyanobacteria	MibioGen	rs56327309	C	G	218
MDD	Phylum Cyanobacteria	MibioGen	rs1890946	T	C	222
MDD	Phylum Cyanobacteria	MibioGen	rs10817969	T	G	223
MDD	Phylum Cyanobacteria	MibioGen	rs2193255	A	C	223
MDD	Phylum Cyanobacteria	MibioGen	rs58104186	A	G	226
MDD	Phylum Cyanobacteria	MibioGen	rs5995992	T	C	233
MDD	Phylum Cyanobacteria	MibioGen	rs958538	T	C	234
MDD	Phylum Cyanobacteria	MibioGen	rs1568452	T	C	235
MDD	Phylum Cyanobacteria	MibioGen	rs1002656	T	C	239
MDD	Phylum Cyanobacteria	MibioGen	rs7200826	T	C	241
MDD	Phylum Cyanobacteria	MibioGen	rs7030813	T	C	242
MDD	Phylum Cyanobacteria	MibioGen	rs301799	T	C	248
MDD	Phylum Cyanobacteria	MibioGen	rs56887639	A	G	248
MDD	Phylum Cyanobacteria	MibioGen	rs61902811	A	G	248
MDD	Phylum Cyanobacteria	MibioGen	rs12967855	A	G	251
MDD	Phylum Cyanobacteria	MibioGen	rs1045430	T	G	258
MDD	Phylum Cyanobacteria	MibioGen	rs10913112	T	C	264
MDD	Phylum Cyanobacteria	MibioGen	rs61990288	A	G	273
MDD	Phylum Cyanobacteria	MibioGen	rs1095626	T	C	274
MDD	Phylum Cyanobacteria	MibioGen	rs17641524	T	C	274
MDD	Phylum Cyanobacteria	MibioGen	rs10149470	A	G	288
MDD	Phylum Cyanobacteria	MibioGen	rs2043539	A	G	293
MDD	Phylum Cyanobacteria	MibioGen	rs3099439	T	C	307
MDD	Phylum Cyanobacteria	MibioGen	rs7932640	T	C	315
MDD	Phylum Cyanobacteria	MibioGen	rs12967143	C	G	331
MDD	Phylum Cyanobacteria	MibioGen	rs30266	A	G	339
MDD	Phylum Cyanobacteria	MibioGen	rs1021363	A	G	340
MDD	Phylum Cyanobacteria	MibioGen	rs11135349	A	C	350
MDD	Phylum Cyanobacteria	MibioGen	rs1343605	A	C	374
MDD	Phylum Cyanobacteria	MibioGen	rs200949	A	G	409
MDD	Phylum Cyanobacteria	MibioGen	rs2568958	A	G	532
MDD	Phylum Tenericutes	MibioGen	rs10789214	T	C	148
MDD	Phylum Tenericutes	MibioGen	rs997934	T	C	149
MDD	Phylum Tenericutes	MibioGen	rs33431	T	C	150
MDD	Phylum Tenericutes	MibioGen	rs75581564	A	G	151
MDD	Phylum Tenericutes	MibioGen	rs7585722	T	C	152
MDD	Phylum Tenericutes	MibioGen	rs34937911	T	C	153
MDD	Phylum Tenericutes	MibioGen	rs10852673	A	G	155
MDD	Phylum Tenericutes	MibioGen	rs6783233	T	C	156
MDD	Phylum Tenericutes	MibioGen	rs725616	T	C	156
MDD	Phylum Tenericutes	MibioGen	rs12789028	A	G	158
MDD	Phylum Tenericutes	MibioGen	rs1466887	T	C	158
MDD	Phylum Tenericutes	MibioGen	rs10774600	T	C	159
MDD	Phylum Tenericutes	MibioGen	rs1150697	C	G	159
MDD	Phylum Tenericutes	MibioGen	rs7659414	A	C	159
MDD	Phylum Tenericutes	MibioGen	rs10966790	A	C	160
MDD	Phylum Tenericutes	MibioGen	rs113188507	A	G	160
MDD	Phylum Tenericutes	MibioGen	rs1752164	T	C	160
MDD	Phylum Tenericutes	MibioGen	rs57344483	A	G	160
MDD	Phylum Tenericutes	MibioGen	rs4741790	A	G	161
MDD	Phylum Tenericutes	MibioGen	rs60157091	T	C	161
MDD	Phylum Tenericutes	MibioGen	rs7685686	A	G	161
MDD	Phylum Tenericutes	MibioGen	rs7926849	T	C	161
MDD	Phylum Tenericutes	MibioGen	rs2029865	A	T	162
MDD	Phylum Tenericutes	MibioGen	rs45510091	A	G	162
MDD	Phylum Tenericutes	MibioGen	rs78337797	T	G	162
MDD	Phylum Tenericutes	MibioGen	rs2509805	T	C	170
MDD	Phylum Tenericutes	MibioGen	rs34488670	T	C	171
MDD	Phylum Tenericutes	MibioGen	rs2247523	C	G	172
MDD	Phylum Tenericutes	MibioGen	rs6072350	T	C	174
MDD	Phylum Tenericutes	MibioGen	rs1226412	T	C	175
MDD	Phylum Tenericutes	MibioGen	rs9545360	A	C	176
MDD	Phylum Tenericutes	MibioGen	rs7837935	T	G	178
MDD	Phylum Tenericutes	MibioGen	rs1448938	A	G	180
MDD	Phylum Tenericutes	MibioGen	rs1409379	T	C	181
MDD	Phylum Tenericutes	MibioGen	rs9682646	T	C	181
MDD	Phylum Tenericutes	MibioGen	rs35553410	T	C	182
MDD	Phylum Tenericutes	MibioGen	rs11130820	T	C	183
MDD	Phylum Tenericutes	MibioGen	rs3823624	T	C	186
MDD	Phylum Tenericutes	MibioGen	rs7515828	T	C	187
MDD	Phylum Tenericutes	MibioGen	rs9592461	A	G	188
MDD	Phylum Tenericutes	MibioGen	rs1152578	T	C	189
MDD	Phylum Tenericutes	MibioGen	rs3213572	A	G	190
MDD	Phylum Tenericutes	MibioGen	rs263583	A	G	192
MDD	Phylum Tenericutes	MibioGen	rs62188629	A	G	194
MDD	Phylum Tenericutes	MibioGen	rs12052908	A	T	195
MDD	Phylum Tenericutes	MibioGen	rs4772087	T	C	195
MDD	Phylum Tenericutes	MibioGen	rs56314503	T	G	196
MDD	Phylum Tenericutes	MibioGen	rs9360160	T	C	197
MDD	Phylum Tenericutes	MibioGen	rs11579246	A	G	198
MDD	Phylum Tenericutes	MibioGen	rs1933802	C	G	199
MDD	Phylum Tenericutes	MibioGen	rs7241572	A	G	203
MDD	Phylum Tenericutes	MibioGen	rs10061069	C	G	210
MDD	Phylum Tenericutes	MibioGen	rs3793577	A	G	211
MDD	Phylum Tenericutes	MibioGen	rs2876520	C	G	213
MDD	Phylum Tenericutes	MibioGen	rs198457	T	C	214
MDD	Phylum Tenericutes	MibioGen	rs8037355	T	C	217
MDD	Phylum Tenericutes	MibioGen	rs56327309	C	G	218
MDD	Phylum Tenericutes	MibioGen	rs1890946	T	C	222
MDD	Phylum Tenericutes	MibioGen	rs10817969	T	G	223
MDD	Phylum Tenericutes	MibioGen	rs2193255	A	C	223
MDD	Phylum Tenericutes	MibioGen	rs58104186	A	G	226
MDD	Phylum Tenericutes	MibioGen	rs5995992	T	C	233
MDD	Phylum Tenericutes	MibioGen	rs958538	T	C	234
MDD	Phylum Tenericutes	MibioGen	rs1568452	T	C	235
MDD	Phylum Tenericutes	MibioGen	rs1002656	T	C	239
MDD	Phylum Tenericutes	MibioGen	rs7200826	T	C	241
MDD	Phylum Tenericutes	MibioGen	rs7030813	T	C	242
MDD	Phylum Tenericutes	MibioGen	rs301799	T	C	248
MDD	Phylum Tenericutes	MibioGen	rs56887639	A	G	248
MDD	Phylum Tenericutes	MibioGen	rs61902811	A	G	248
MDD	Phylum Tenericutes	MibioGen	rs12967855	A	G	251
MDD	Phylum Tenericutes	MibioGen	rs1045430	T	G	258
MDD	Phylum Tenericutes	MibioGen	rs10913112	T	C	264
MDD	Phylum Tenericutes	MibioGen	rs61990288	A	G	273
MDD	Phylum Tenericutes	MibioGen	rs1095626	T	C	274
MDD	Phylum Tenericutes	MibioGen	rs17641524	T	C	274
MDD	Phylum Tenericutes	MibioGen	rs10149470	A	G	288
MDD	Phylum Tenericutes	MibioGen	rs2043539	A	G	293
MDD	Phylum Tenericutes	MibioGen	rs3099439	T	C	307
MDD	Phylum Tenericutes	MibioGen	rs7932640	T	C	315
MDD	Phylum Tenericutes	MibioGen	rs12967143	C	G	331
MDD	Phylum Tenericutes	MibioGen	rs30266	A	G	339
MDD	Phylum Tenericutes	MibioGen	rs1021363	A	G	340
MDD	Phylum Tenericutes	MibioGen	rs11135349	A	C	350
MDD	Phylum Tenericutes	MibioGen	rs1343605	A	C	374
MDD	Phylum Tenericutes	MibioGen	rs200949	A	G	409
MDD	Phylum Tenericutes	MibioGen	rs2568958	A	G	532
